# Supplementary material for: Identification of a protein signature for predicting overall survival of hepatocellular carcinoma: a study based on data mining
Source: BMC Cancer. 2020 Aug 3;20:720. doi: 10.1186/s12885-020-07229-x (PMC7398333; doi:10.1186/s12885-020-07229-x)
Supplement: Supplementary file 1 — Additional file 1:Table S1. The detailed clinical information of CPTAC-HCC patients. Table S2. The 422 differentially expressed proteins identified using the CPTAC database. Table S3. A total of 542 interactions and 236 nodes screened to establish the PPI network. Table S4. The top five most contiguous nodes: CDK1, AOX1, CYP2E1, CYP3A4, and TOP2A. Table S5. Cox regression analysis of the identified 105 survival-related proteins. Table S6. Univariate Cox regression analysis of survival-related proteins. Table S7. Multivariate Cox regression analysis of survival-related proteins and 41 proteins identified as independent prognostic factors for OS. Table S8. ROC curves investigating the use of the protein patterns as early predictors of HCC incidence and the 8 proteins with AUC value above 0.7. Table S9. The relationship between the 8 proteins and clinical factors. Table S10. Univariate Cox regression analysis exploring the expression of survival-related proteins in the TCPA database. [file 12885_2020_7229_MOESM1_ESM.xlsx]

## Sheet: Table S1
Case ID	Patient Name	Accession Number in hospital	Tumor ID in Proteome experiment	Paratumor ID in Proteome experiment	Gender	Age	Pathological Type	Tumor differentiation	Medical History of Liver Cirrhosis	Cirrhotic Nodule Size -cm	Number of Tumors	Tumor Size -cm	Tumor thrombus	Porta Hepatis Lymph Node	Tumour encapsulation	History of Hepatitis	HBsAg	HBcAb	PTT	TB	ALB	ALT	GGT	AFP
1	***	***	112	111	male	69	HCC	2	1	0.1-0.2	1	4	0	0	1	1	1	1	12.8	15.2	40	39	25	27.3
2	***	***	113	114	male	51	HCC	2	1	0.1-0.3	4	7.5	0	0	1	1	1	1	12	11.4	37	43	52	4.9
3	***	***	123	124	male	79	HCC	3	0	0	1	16	0	0	1	1	1	0	11.2	17.1	35	22	67	38142
4	***	***	125	126	male	62	HCC	3	1	0.5-0.8	1	8.5	0	0	1	1	1	0	12.2	13.1	42	74	105	839.1
5	***	***	127	128	male	65	HCC	3	1	0.3	1	3.5	0	0	1	1	1	1	11.7	11.2	38	35	40	342.7
6	***	***	131	132	male	50	HCC	3	1	0.3	1	2.5	0	0	1	1	1	0	11.5	9.4	41	54	72	222.5
7	***	***	135	136	male	43	HCC	3	1	0.3-0.5	1	3.5	0	0	1	1	1	0	11.4	7.2	40	61	114	42.5
8	***	***	137	138	male	49	HCC	3	1	0.5-0.8	1	2.5	0	0	1	1	1	0	12.6	13.5	34	42	110	14.6
9	***	***	141	142	male	81	HCC	3	1	0	1	3.5	0	0	1	1	1	1	11.1	10.3	38	25	23	4.2
10	***	***	145	146	male	60	HCC	2	1	0.3-0.6	2	3	0	0	1	1	1	0	12.7	23.1	45	31	73	196.5
11	***	***	147	148	male	33	HCC	3	1	0.3-0.5	1	6.5	1	0	1	1	1	0	12	16.5	42	33	60	1925
12	***	***	161	162	male	51	HCC	2	0	0	3	2.5	0	0	0	1	1	0	10.9	14.9	44	34	60	23.9
13	***	***	171	172	male	46	HCC	2	1	0.1	1	4	0	0	1	1	1	0	13.9	16	39	30	79	466
14	***	***	185	186	male	70	HCC	3	1	0.3-0.6	1	4	0	0	1	1	1	1	13	14.5	41	13	40	886.4
15	***	***	187	188	male	54	HCC	2	1	0.5-0.8	1	3	0	0	1	1	1	1	13.1	15.1	41	188	224	14.5
16	***	***	191	192	male	51	HCC	2	1	0.8-1	1	3.5	0	0	0	1	1	1	13.4	19.9	44	33	99	9.7
17	***	***	195	196	male	39	HCC	3	1	0.3-0.5	1	3.5	0	0	1	1	1	1	12	11	42	14	29	1.9
18	***	***	211	212	male	44	HCC	3	1	0.3	1	2	0	0	1	1	1	1	12.1	15.1	39	26	40	13
19	***	***	217	218	female	63	HCC	2	1	0.3-0.6	1	12	0	0	1	1	1	1	13	15.6	33	18	52	60500
20	***	***	221	222	male	56	HCC	2	1	0.5-0.8	1	4	0	0	1	1	1	1	11.9	14.8	40	130	48	3150
21	***	***	223	224	male	72	HCC	2	1	0.3-0.6	1	5.5	0	0	1	1	1	1	13.1	28.9	41	188	332	2438
22	***	***	227	228	male	62	HCC	2	1	0.5	2	2	0	0	1	1	1	1	12.5	14.9	40	46	33	39.6
23	***	***	231	232	male	56	HCC	3	1		1	9	0	0	1	1	1	1	15.5	13.7	43	776
24	***	***	257	258	male	59	HCC	3	0	0	1	6	0	0	1	1	1	1	12.4	26.7	38	295	86	155.2
25	***	***	261	262	male	65	HCC	2	1	0.1	3	7.5	0	0	1	1	1	1	12.7	11.2	37	122	56	4.1
26	***	***	267	268	male	62	HCC	2	1	0.1-0.3	2	5	0	0	1	1	1	1	12.6	13.8	42	54	52	87.6
27	***	***	271	272	male	39	HCC	3	1	0.3	3	4	0	0	1	1	1	1	11.6	7.9	42	150	58	43235
28	***	***	277	278	male	63	HCC	2	1	0.1-0.3	1	3	0	0	0	1	1	1	13.6	11.2	44	44	42	98.9
29	***	***	283	284	male	66	HCC	1	1	0.3	1	10	0	0	1	1	1	1	13.5	13.6	37	42	222	2178
30	***	***	285	286	male	58	HCC	3	1	0.3	2	10	0	1	1	1	1	1	11.6	10.5	42	76	204	60500
31	***	***	297	298	female	61	HCC	2	0	0	1	3.5	1	0	0	1	1	1	12.2	8.2	39	13	15	94.4
32	***	***	311	312	male	47	HCC	3	1	0.3	9	4	0	0	0	1	1	1	15	12.4	36	30	40	22.2
33	***	***	313	314	male	43	HCC	3	0	0	1	8	1	0	0	1	1	1	11.6	23.2	48	23	39	5
34	***	***	327	328	male	52	HCC	2	0	0	2	5.5	0	0		1	1	1	1	8	40	40	309	12.6
35	***	***	331	332	male	44	HCC	2	1	0.3	1	7.5	1	0	1	1	1	1	12.8	16.9	42	27	50	60500
36	***	***	341	342	female	63	HCC	3	0	0	1	2.5	0	0	1	1	1	1	11.9	5.3	41	12	20	3450
37	***	***	343	344	female	48	HCC	3	0	0	1	11.5	1	0	1	1	1	1	12.4	9.8	41	68	110	174.5
38	***	***	353	354	male	56	HCC	2	1	0.3-0.6	1	3	0	0	1	1	1	1	12.1	10.1	41	24	82	2.2
39	***	***	355	356	male	36	HCC	2	1	0.1	2	6	0	0	0	1	1	1	12.4	13.6	43	47	102	25.4
40	***	***	357	358	male	56	HCC	3	1	0.3	1	5	0	0	1	1	1	1	12.4	8.6	37	15	55	2.5
41	***	***	361	362	male	50	HCC	2	1	0.3	1	3.5	0	0	1	1	1	1	20.2	19	40	131	206	30.8
42	***	***	363	364	male	54	HCC	2	1	0.1-0.3	1	3.5	0	0	1	1	1	1	13.9	12.8	37	38	99	1.7
43	***	***	365	366	male	66	HCC	2	1	0.1-0.3	1	8	0	1	1	1	1	1	12.1	13	41	69	55	3.7
44	***	***	367	368	male	47	HCC	3	1	0.2-0.3	1	12	1	0	1	1	1	1	12.7	6.4	41	32	87	60500
45	***	***	375	376	male	43	HCC	3	0	0	1	16	1	0	1	1	1	1	13.5	5.4	43	23	134	6
46	***	***	383	384	male	60	HCC	3	1	0.3-0.5	1	12	1	0	0	1	1	1	11.6	10.7	41	51	398	229.8
47	***	***	385	386	female	61	HCC	2	1	0.3-0.5	1	7	0	0	0	1	1	1	13.1	12.5	40	57	96	780
48	***	***	387	388	male	48	HCC	3	1	0.5-0.8	1	4.5	0	0	1	1	1	1	12.7	15.7	39	14	31	296.8
49	***	***	391	392	male	74	HCC	2	0	0	1	8	0	0	0	1	1	1	11.6	12	35	17	202	2347
50	***	***	393	394	male	57	HCC	2	1	0.3-0.6	1	14	1	0	1	1	1	1	11.3	12.6	41	22	112	4.1
51	***	***	395	396	male	35	HCC	2	0	0	1	14	0	0	1	1	1	1	13	14.5	40	50	78	3.7
52	***	***	411	412	male	40	HCC	2	1	0.2-0.5	1	4	0	0	1	1	1	1	12.9	19.4	44	36	34	2020
53	***	***	413	414	male	40	HCC	2	1	0.1-0.3	2	6.5	1	0	1	1	1	1	12.8	8.5	39	26	63	60500
54	***	***	415	416	male	71	HCC	2	1	0.6-0.9	2	3.5	0	0	0	1	1	1	12.1	8.3	41	20	62	7.8
55	***	***	421	422	male	58	HCC	3	1	0.3-0.6	1	4	0	0	1	1	1	1	11.8	7	48	35	76	273.9
56	***	***	423	424	male	59	HCC	2	0	0	1	5.5	0	0	1	1	1	1	13.3	18.5	39	38	33	4.6
57	***	***	425	426	female	60	HCC	2	0	0	1	7	0	0	1	1	1	1	12.7	14.2	43	19	22	3.2
58	***	***	427	428	male	40	HCC	3	1	0.3	2	4	0	0	1	1	1	1	10.2	8.3	49	59	44	1.9
59	***	***	431	432	male	50	HCC	2	1	0.1-0.3	4	5	1	0	1	1	1	1	11.4	12.2	45	83	86	14.3
60	***	***	433	434	female	50	HCC	2	1	0.5-1.0	1	3	0	0	1	1	1	1	13.1	18.2	43	36	55	71.2
61	***	***	435	436	male	56	HCC	2	0	0	1	2.5	0	0	1	1	1	1	10	6.7	42	15	26	112.7
62	***	***	443	444	male	52	HCC	3	1	0.3-0.6	2	5	1	0	1	1	1	1	11.6	11.7	39	91	333	437.2
63	***	***	445	446	male	46	HCC	2	0	0	1	5	0	0	1	1	1	1	12	12.1	42	29	29	6.1
64	***	***	451	452	male	69	HCC	2	0	0	1	5	0	0	1	1	1	1	11.3	7.5	38	11	23	3.3
65	***	***	455	456	female	47	HCC	3	1	0.1-0.2	1	5	0	0	1	1	1	1	11.7	11.7	39	31	19	152.8
66	***	***	461	462	male	63	HCC	2	1	0.1-0.3	1	2.5	0	0	0	1	1	1	11.7	12.9	45	32	50	3.5
67	***	***	463	464	male	42	HCC	3	1	0.3-0.4	2	3.5	1	0	0	1	1	1	11.6	8.5	40	41	43	3641
68	***	***	465	466	male	60	HCC	2	0	0	1	2	0	0	1	1	1	1	11.6	18.6	44	32	94	8.8
69	***	***	467	468	male	55	HCC	2	1	0.1-0.3	2	4	0	0	1	1	1	1	12.9	10.3	39	94	112	32
70	***	***	471	472	male	46	HCC	2	1	0.3-0.5	2	4	0	0	1	1	1	1	12.1	14	48	41	31	312.4
71	***	***	473	474	male	55	HCC	2	1	0.3-0.6	1	2	0	0	0	1	1	1	12.1	13	37	66	109	171.1
72	***	***	477	478	female	71	HCC	2	1	0.3-0.8	1	10	0	0	1	1	1	1	12.8	11	37	47	174	135.9
73	***	***	481	482	male	49	HCC	2	0	0	1	5.5	0	0	1	1	1	1	10.7	9.2	47	51	33	1.5
74	***	***	483	484	male	48	HCC	2	0	0	1	5	0	0	0	1	1	1	10.3	11.9	46	25	40	4.3
75	***	***	487	488	female	54	HCC	2	0	0	3	10	1	0	0	1	1	1	11.2	8.8	42	13	42	322.5
76	***	***	491	492	male	59	HCC	3	1	0.3	1	4.5	1	0	0	1	1	1	12.2	11.1	35	15	229	12.8
77	***	***	493	494	male	63	HCC	3	1	0.1-0.3	1	5	0	0	1	1	1	1	11.9	10.7	36	31	40	9.6
78	***	***	497	498	male	37	HCC	3	1	0.1-0.3	1	15	1	0	1	1	1	1	11.5	11.2	42	85	200	43560
79	***	***	513	514	male	53	HCC	2	1	0.1-0.3	1	6	0	0	1	1	1	1	11.2	9.3	36	190	82	4.9
80	***	***	515	516	male	53	HCC	2	1	0.3-0.6	1	4	0	0	1	1	1	1	11.7	19.5	46	16	73	239.4
81	***	***	517	518	male	55	HCC	2	1	0.1-0.3	1	7	0	0	1	1	1	1	12.3	7.3	35	44	44	16118
82	***	***	523	524	male	63	HCC	2	1	0.3-0.5	1	20	1	0	1	1	1	1	13.4	10	33	118	82	4106
83	***	***	525	526	male	33	HCC	3	1	0.1-0.3	2	10	1	0	1	1	1	1	10.8	5.6	39	48	135	68.5
84	***	***	527	528	male	47	HCC	3	1	0.1	1	8	1	0	1	1	1	1	11.4	19.6	40	46	96	5.6
85	***	***	533	534	male	36	HCC	3	0	0	1	3.5	0	0	0	1	1	1	10.3	6	41	23	26	3
86	***	***	537	538	male	68	HCC	2	1	0.3-0.6	7	9	0	0	1	1	1	1	12	10.2	37	31	303	27553
87	***	***	545	546	male	43	HCC	3	1	0.3-0.6	1	4	0	0	0	1	1	1	13.2	6.4	35	21	22	232.5
88	***	***	553	554	female	36	HCC	2	0	0	1	4	0	0	1	1	1	1	12.6	6	35	8	19	1565
89	***	***	557	558	male	52	HCC	2	1	0.5-0.8	3	7	0	0	1	1	1	1	13.9	9.5	39	57	114	9
90	***	***	563	564	male	65	HCC	2	0	0	1	8	0	0	0	1	1	1	13.5	12.7	45	46	411	6.1
91	***	***	567	568	male	48	HCC	3	1	0.3-0.6	1	7.5	1	0	1	1	1	1	11.6	11.2	47	22	57	4182
92	***	***	571	572	male	41	HCC	2	1	0.1-0.2	1	4.5	0	0	1	1	1	1	12.2	11.1	42	31	33	2334
93	***	***	573	574	male	55	HCC	2	1	0.3	1	13	0	0	1	1	1	1	11.9	5.9	37	40	76	901
94	***	***	615	616	female	64	HCC	3	1	0.3-0.6	1	5.5	0	0	1	1	1	1	11.8	8	34	27	27	7.4
95	***	***	617	618	male	54	HCC	2	1	0.3	1	3	0	0	1	1	1	1	11.8	15.9	46	36	63	2609
96	***	***	627	628	male	52	HCC	2	1	0.5	1	7	0	0	1	1	1	1	11.7	12.3	43	60	78	1.7
97	***	***	635	636	male	62	HCC	3	1		1	20	0	0	0	1	1	1	11.1	13.1	47	95	117	45223
98	***	***	641	642	female	47	HCC	2	1	0.5-0.8	21	12	0	0	1	1	1	1	12.2	8.7	37	32	84	60500
99	***	***	647	648	male	38	HCC	3	0	0	1	1.5	0	0	1	1	1	1	10.5	6.4	43	55	93	81.1
100	***	***	661	662	male	59	HCC	3	1	0.3-0.6	5	9	0	0	1	1	1	1	11.9	11	39	50	60	9872
101	***	***	663	664	male	45	HCC	3	1		2	7	0	0		1	1	1	11.8	11.4	42	23	33	3.9
102	***	***	665	666	male	48	HCC	3	1		1	15	0	0		1	1	1	11.2	12.7	43	89	60	974.1
103	***	***	671	672	male	48	HCC	3	1	0.3-0.5	1	12	0	0	1	1	1	1	12.5	16.1	43	17	62	60500
104	***	***	685	686	male	54	HCC	2	1		1	13	0	0		1	1	1	12.7	6.7	39	107	65	2.1
105	***	***	695	696	male	61	HCC	2	0	0	4	12	0	0	1	1	1	1	11.7	10.7	42	21	32	1064
106	***	***	713	714	female	54	HCC	2	1	0.1	1	9	0	0	1	1	1	1	13	5.4	38	92	74	60500
107	***	***	715	716	male	60	HCC	2	1	0.3-0.5	2	7	1	0	1	1	1	1	11.9	14.1	37	29	41	159
108	***	***	721	722	female	62	HCC	2	1		1	3	0	0	0	1	1	1	14.1	17.6	35	22	52	212.2
109	***	***	723	724	female	81	HCC	3	0	0	1	4.5	0	0	1	1	1	1	12.4	5	36	10	17	4525
110	***	***	727	728	female	64	HCC	3	0	0	2	7	0	0	0	1	1	1	10.7	8.6	44	39	37	12872
111	***	***	737	738	female	51	HCC	2	1	0.3-0.5	1	2.5	0	0	1	1	1	1	11.5	12.3	40	25	28	9.8
112	***	***	741	742	male	60	HCC	3	1	0.3-0.6	2	3	0	0	1	1	1	1	11.3	13.8	45	19	26	1.3
113	***	***	743	744	female	39	HCC	3	0	0	5	7	1	0	1	1	1	1	10.4	7.8	39	28	33	38578
114	***	***	745	746	female	42	HCC	2	1	0.1	2	4	0	0	0	1	1	1	17.2	10.1	41	18	35	80.9
115	***	***	755	756	male	63	HCC	2	1	0.3-0.6	1	5	0	0	1	1	1	1	11.8	14.6	40	24	40	2.3
116	***	***	777	778	female	34	HCC	2	0	0	1	13	0	0	1	1	1	1	11.3	3.7	39	11	58	33.5
117	***	***	785	786	male	53	HCC	2	0	0	1	14	0	0	1	1	1	1	10.5	16.5	46	41	198	67.8
118	***	***	813	814	male	56	HCC	3	0	0	4	9.5	1	0	0	1	1	1	13	9.2	35	87	74	178
119	***	***	815	816	female	46	HCC	3	1	0.3	1	8	0	0	0	1	1	1	11.9	10.8	36	32	46	12343
120	***	***	817	818	female	47	HCC	2	0	0	1	4	0	0	0	1	1	1		16.9	44	15	20	2903
121	***	***	823	824	male	41	HCC	2	0	0	1	2	0	0	0	1	1	1	11.8	9.4	43	34	33	3.9
122	***	***	851	852	male	74	HCC	3	1	0.3-0.5	1	7	0	0	0	1	1	1	12.9	17.6	40	22	36	60500
123	***	***	857	858	male	64	HCC	2	0	0	1	3	0	0	0	1	1	1	12	4.6	40	29	57	3
124	***	***	861	862	male	72	HCC	2	1	0.3-0.6	1	2.5	0	0	1	1	1	1	11.2	19.4	42	14	21	9.3
125	***	***	863	864	male	72	HCC	2	1	0.3-0.6	1	3.5	0	0	1	1	1	1	12.3	6.1	43	21	22	3.7
126	***	***	865	866	male	42	HCC	3	0	0	5	10	0	0	1	1	1	1	13.2	9.3	39	23	58	115.1
127	***	***	867	868	male	65	HCC	2	1	0.3	1	6.5	0	0	1	1	1	1	12.5	23.2	38	137	171	209.5
128	***	***	873	874	male	56	HCC	3	1	0.5-0.8	1	2.5	0	0	1	1	1	1	12.8	11.5	42	84	95
129	***	***	877	878	male	20	HCC	3	0	0	1	10	1	0	1	1	1	1	10.8	14.5	43	57	130	60500
130	***	***	881	882	male	43	HCC	2	1	0.2-0.4	1	9	1	0	0	1	1	1	10.9	9.4	40	21	29	19256
131	***	***	883	884	male	46	HCC	2	0	0	3	2.5	1	0	0	1	1	1	14.7	44.5	38	256	79	33
132	***	***	911	912	male	66	HCC	2	0	0	1	7	0	0	1	1	1	1	10.9	13.4	44	21	36	3.9
133	***	***	913	914	male	44	HCC	2	1	0.1-0.3	4	8	0	0	0	1	1	1	13.4	10.1	39	298	84	224.6
134	***	***	915	916	male	57	HCC	2	0	0	2	8	1	0	0	1	1	1	11.1	13.5	41	73	185	11.7
135	***	***	917	918	male	67	HCC	3	1	0.1	3	5.5	1	0	0	1	1	1	12.1	11.8	38	22	52	4900
136	***	***	921	922	male	53	HCC	3	1	0.3-0.5	1	7	1	0	0	1	1	1	11.1	10.3	46	35	111	1174
137	***	***	923	924	female	52	HCC	3	1		1	5	0	0	0	1	1	1	12.4	16.7	46	28	42	2923
138	***	***	925	926	male	61	HCC	2	0	0	1	5	0	0	1	1	1	1	11.9	16	44	26	25	16.6
139	***	***	937	938	male	45	HCC	2	0	0	1	8	1	0	1	1	1	1	10.9	5.9	40	27	22	3.3
140	***	***	943	944	male	51	HCC	2	1	0.3-0.5	1	11	1	0	0	1	1	1	11.3	7	40	58	86	4369
141	***	***	951	952	female	45	HCC	3	1	0.3-0.5	1	10	0	0	0	1	1	1	12.2	6	36	18	68	16341
142	***	***	953	954	male	60	HCC	3	0	0	1	11	0	0	0	1	1	1	11.8	8.2	39	48	162	2.5
143	***	***	955	956	female	52	HCC		1	0.5	3	3.5	0	0	1	1	1	1	12.9	7.7	37	34	39	1.6
144	***	***	957	958	male	58	HCC	3	1	0.6-1	0	6	0	0	1	1	1	1	11.4	19	46	44	219	86.3
145	***	***	963	964	male	49	HCC	3	0	0	1	3	1	0	1	1	1	1	11.7	13.9	40	54	56	990.3
146	***	***	965	966	female	61	HCC	3	1	0.1	1	5	0	0	0	1	1	1	11.4	6.6	38	148	74	51804
147	***	***	967	968	female	50	HCC	2	1		1	5.5	0	0	0	1	1	1	11.8	7.2	38	23	99	60500
148	***	***	975	976	male	35	HCC	2	1	0.3-0.6	1	4	1	0	1	1	1	1	12	7	43	45	97	16938
149	***	***	977	978	male	43	HCC	3	1	0.1-0.3	1	6.5	1	0	1	1	1	1	11.6	10.3	45	186	252	50.5
150	***	***	981	982	male	61	HCC	2	1	0.3-0.6	3	6.8	0	0	0	1	1	1	13.5	7.6	49	26	48	4.6
151	***	***	983	984	male	32	HCC	2	0	0	1	10.5	1	0	0	1	1	1	12.9	23.1	38	39	192	60500
152	***	***	1013	1014	male	33	HCC	3	0	0	1	14	0	0	1	1	1	1	12.1	8.1	38	37	149	5013
153	***	***	1015	1016	male	54	HCC	2	0	0	1	12	0	0	1	1	1	1	10.6	3	34	15	47	2.5
154	***	***	1021	1022	female	56	HCC	2	0	0	1	9.5	0	0	1	1	1	1	10.2	5.8	41	52	20	894.6
155	***	***	1025	1026	female	67	HCC	2	1	0.3-0.6	1	2.5	0	0	1	1	1	1	11.2	16.3	40	11	17	11373
156	***	***	1027	1028	female	38	HCC	2	1	0.3-0.6	1	16	1	0	1	1	1	1	13.2	8.5	38	82	87	9.6
157	***	***	1031	1032	male	51	HCC	2	1	0.3-0.6	1	3.2	0	0	1	1	1	1	11.9	8.2	42	60	37	1406
158	***	***	1041	1042	male	57	HCC	2	1	0.3-0.5	2	5	1	0	1	1	1	1	11.8	11.7	34	35	100	82.7
159	***	***	1043	1044	female	58	HCC	2	1	0.3	1	3	0	0	1	1	1	1	13.3	16.4	40	29	36	183.4
160	***	***	1045	1046	male	62	HCC	2	0	0	2	3	0	0	0	1	1	1	10.7	9	41	17	27	1.6

## Sheet: Table S2
gene	conMean	treatMean	logFC	pValue
CLEC4M	0.853126	-1.9378	-2.79092	8.30333e-33
SRD5A2	0.868842	-1.63076	-2.4996	2.17615e-13
ENO3	0.830806	-1.41397	-2.24477	1.3602e-33
SLCO1B3	0.818992	-1.39411	-2.2131	2.04941e-31
LYVE1	1.12302	-1.0718	-2.19482	3.75939e-33
ADH4	0.597779	-1.553	-2.15078	3.15151e-25
NPY	0.987992	-1.14698	-2.13497	2.92006e-25
SLC22A1	0.800954	-1.25445	-2.05541	1.81126e-18
CLEC4G	0.847509	-1.20712	-2.05463	2.71117e-41
GPM6A	0.776888	-1.25045	-2.02734	1.24874e-28
TTC36	0.8918	-1.05881	-1.95061	1.27859e-34
EHD3	0.852279	-1.08778	-1.94006	8.97619e-44
PVALB	0.791506	-1.14795	-1.93946	3.94122e-16
BCL11B	0.233991	-1.68078	-1.91477	1.12908e-10
CYP1A2	0.725152	-1.17808	-1.90324	2.96329e-37
CLEC1B	0.784854	-1.08124	-1.8661	1.1962e-22
TPPP2	0.841792	-1.02188	-1.86367	2.98612e-22
SMIM24	0.562791	-1.28138	-1.84417	3.35304e-09
COL6A6	0.767119	-1.07626	-1.84338	1.88857e-35
RDH16	0.656271	-1.15699	-1.81326	5.42088e-17
FCN2	0.804038	-1.00103	-1.80507	1.30008e-30
AADAT	0.799421	-1.00006	-1.79949	1.37082e-22
UGT2B10	0.656967	-1.14151	-1.79847	7.57671e-12
ADH1B	0.529792	-1.26133	-1.79113	3.21586e-25
PRPH	0.739255	-1.05157	-1.79082	5.54681e-26
CAMK2B	0.73796	-1.04924	-1.7872	5.64869e-14
RDH5	0.712421	-1.04831	-1.76073	4.80551e-26
AKR1D1	0.587784	-1.16983	-1.75762	1.52571e-17
BBOX1	0.627252	-1.12508	-1.75233	3.40155e-13
UGT2B7	0.609346	-1.13926	-1.74861	2.24183e-11
ACSM3	0.722252	-1.02446	-1.74672	2.60221e-18
ADH6	0.616348	-1.12528	-1.74163	2.08787e-20
GLYAT	0.717125	-1.01798	-1.7351	1.00482e-19
GNMT	0.638608	-1.08993	-1.72853	2.629e-19
GYS2	0.740198	-0.987702	-1.7279	1.84648e-29
STAB2	0.805662	-0.921647	-1.72731	1.09345e-44
CYP39A1	0.793271	-0.933156	-1.72643	3.78525e-24
SYNGAP1	0.265746	-1.45502	-1.72077	0.000183434
MARCO	0.533317	-1.18109	-1.71441	5.778e-22
MT1X	-0.323077	-2.02424	-1.70116	1.05525e-09
GLS2	0.767795	-0.922841	-1.69064	2.31182e-18
ALDH8A1	0.625024	-1.06076	-1.68579	1.5579e-19
ADH7	1.1267	-0.555512	-1.68221	2.19782e-07
HPD	0.701399	-0.977181	-1.67858	1.15829e-15
BHMT	0.692405	-0.967837	-1.66024	4.98158e-18
PAH	0.605598	-1.05331	-1.6589	1.26437e-18
CHST4	0.645992	-1.00209	-1.64809	1.21917e-18
PALM3	0.888336	-0.755592	-1.64393	1.79624e-25
UROC1	0.581076	-1.06266	-1.64374	1.46806e-29
UGT2B15	0.458346	-1.17124	-1.62958	1.03323e-12
BCO2	0.710317	-0.910912	-1.62123	2.38956e-30
GPT	0.680524	-0.93676	-1.61728	1.4447e-29
BMPER	0.830534	-0.774126	-1.60466	2.32183e-18
CYP2C8	0.635219	-0.961543	-1.59676	5.30486e-21
CBFA2T3	0.533506	-1.03899	-1.5725	1.77196e-15
PCK1	0.639753	-0.927274	-1.56703	3.17116e-16
GSTZ1	0.689244	-0.876155	-1.5654	6.1152e-31
HOGA1	0.71776	-0.845633	-1.56339	5.97687e-24
CA14	0.761208	-0.799771	-1.56098	4.58844e-17
COLEC10	0.741937	-0.818385	-1.56032	2.12528e-22
OIT3	0.75844	-0.794042	-1.55248	4.46175e-33
CLRN3	0.799133	-0.75332	-1.55245	5.94854e-17
STEAP4	0.700969	-0.84991	-1.55088	2.66415e-34
HSD17B13	0.4274	-1.11956	-1.54696	1.62897e-12
CYP3A4	0.493472	-1.04849	-1.54196	2.17586e-14
ADH1A	0.293866	-1.24193	-1.5358	2.2238e-14
ANGPTL6	0.64059	-0.894181	-1.53477	6.71404e-32
FBP2	0.192271	-1.33828	-1.53055	8.34064e-14
PIAS2	0.534793	-0.991419	-1.52621	0.0367983
ASS1	0.600305	-0.924545	-1.52485	2.4236e-23
FAHD2A	0.799766	-0.718953	-1.51872	3.97022e-24
HEPACAM	0.723567	-0.790802	-1.51437	1.95009e-12
HAO2	0.502303	-1.00252	-1.50483	6.93443e-12
CALB2	0.476423	-1.02069	-1.49711	5.10733e-07
MT1E	-0.642119	-2.12061	-1.47849	8.83008e-07
UGP2	0.684014	-0.792881	-1.47689	2.94881e-25
SDS	0.376005	-1.099	-1.475	2.9679e-09
CYP2B6	0.799293	-0.67492	-1.47421	1.08354e-31
AGL	0.584447	-0.886768	-1.47122	9.42287e-31
PYGL	0.675129	-0.795806	-1.47094	2.15713e-29
FBP1	0.536538	-0.931933	-1.46847	5.94421e-21
MT1G	-0.920222	-2.38732	-1.4671	5.9203e-07
SRD5A1	0.702132	-0.763972	-1.4661	9.51105e-16
GLYATL1	0.764681	-0.700027	-1.46471	1.72335e-15
ACMSD	0.535701	-0.92209	-1.45779	1.28949e-15
COL28A1	0.629778	-0.823277	-1.45305	5.93963e-10
SULT1A2	0.779258	-0.672346	-1.4516	7.03616e-17
SULT1E1	0.448317	-1.00099	-1.44931	1.26086e-10
FTCD	0.530065	-0.913543	-1.44361	1.24593e-24
GBA3	0.693724	-0.747973	-1.4417	1.99907e-17
PRKAR2B	0.652892	-0.782551	-1.43544	3.32194e-13
RBP1	0.653405	-0.774635	-1.42804	1.66421e-19
PHYHD1	0.6747	-0.750147	-1.42485	1.26143e-18
BHMT2	0.510779	-0.910256	-1.42103	2.73097e-14
ASPDH	0.6719	-0.744825	-1.41673	6.01106e-28
IYD	0.720908	-0.689605	-1.41051	3.24875e-12
GPD1	0.528714	-0.879981	-1.4087	1.39805e-17
CTH	0.660896	-0.743321	-1.40422	2.10919e-27
DMGDH	0.624989	-0.776305	-1.40129	1.83263e-15
PBLD	0.596304	-0.799828	-1.39613	6.40581e-27
AKR7A3	0.68169	-0.713964	-1.39565	6.66437e-23
SLC19A3	0.811369	-0.58003	-1.3914	3.16492e-13
CYP8B1	0.635341	-0.749424	-1.38476	1.2823e-10
ADH1C	0.385611	-0.992689	-1.3783	1.16301e-14
AASS	0.630627	-0.74736	-1.37799	6.62299e-15
OLFML1	0.356883	-1.01641	-1.37329	8.02156e-11
CYP4A11	0.601157	-0.769767	-1.37092	5.7184e-14
TDO2	0.611894	-0.753121	-1.36502	1.0014e-08
SULT1A1	0.709865	-0.64455	-1.35441	2.78409e-26
GGT5	0.56862	-0.783288	-1.35191	1.13946e-16
SLC17A3	0.624739	-0.725777	-1.35052	3.62546e-07
FABP1	0.623859	-0.725314	-1.34917	9.51173e-18
BDH2	0.587195	-0.760773	-1.34797	7.32704e-20
NAT2	0.415738	-0.930492	-1.34623	5.23594e-13
CPS1	0.534906	-0.807142	-1.34205	7.0121e-15
RMDN2	0.6595	-0.680449	-1.33995	4.86671e-25
SLC27A5	0.542922	-0.790208	-1.33313	4.97096e-15
FGGY	0.665637	-0.662326	-1.32796	8.92575e-27
GCK	0.211632	-1.11314	-1.32477	9.53722e-11
TKFC	0.493553	-0.830533	-1.32409	9.73592e-16
HSD11B1	0.550458	-0.769232	-1.31969	1.18766e-10
CLC	0.322336	-0.991591	-1.31393	5.22804e-10
RIDA	0.549833	-0.762406	-1.31224	4.39837e-22
SULT1B1	0.715424	-0.595615	-1.31104	3.24423e-16
EXOC3L4	0.695798	-0.615105	-1.3109	2.11851e-18
CA2	0.619596	-0.685184	-1.30478	1.19286e-18
STARD5	0.687536	-0.61635	-1.30389	1.46322e-16
CYP2C9	0.328463	-0.974982	-1.30344	2.31279e-14
CDO1	0.707027	-0.593025	-1.30005	6.687e-17
ASPG	0.61649	-0.68205	-1.29854	1.09848e-21
CDNF	0.649915	-0.646907	-1.29682	3.684e-29
STEAP3	0.594365	-0.701719	-1.29608	4.05627e-20
NAGS	0.659884	-0.633849	-1.29373	1.20309e-14
FCGR2B	0.463353	-0.829048	-1.2924	5.90542e-17
SRPX	0.354785	-0.93658	-1.29137	5.93762e-09
CYP2E1	0.4882	-0.801668	-1.28987	8.48532e-12
ADCY5	1.57922	0.291014	-1.28821	3.63894e-08
DBH	0.760899	-0.526825	-1.28772	5.79538e-18
PON3	0.599473	-0.684153	-1.28363	5.32233e-21
SPTBN2	0.674391	-0.609132	-1.28352	6.23151e-17
MBL2	0.443783	-0.836284	-1.28007	6.27315e-21
NCAM1	0.555095	-0.718192	-1.27329	9.94587e-18
ECHDC2	0.595136	-0.67415	-1.26929	3.32265e-20
GCH1	0.736331	-0.529275	-1.26561	1.71089e-18
GRHPR	0.591502	-0.668876	-1.26038	1.11003e-20
FCN3	0.776694	-0.482962	-1.25966	5.61273e-28
VIPR1	0.533472	-0.716769	-1.25024	3.47253e-25
TNXB	0.616503	-0.632528	-1.24903	7.29951e-19
AOC3	0.637406	-0.609926	-1.24733	3.11879e-25
GYG2	0.595338	-0.647469	-1.24281	2.49038e-23
XDH	0.465902	-0.776028	-1.24193	1.878e-12
HSD17B6	0.480579	-0.76107	-1.24165	2.78647e-07
EPM2A	0.679713	-0.559736	-1.23945	3.09147e-26
PGM1	0.604836	-0.634089	-1.23892	9.38638e-29
OGDHL	0.54558	-0.68411	-1.22969	2.49941e-12
ETNPPL	0.520906	-0.704975	-1.22588	3.5359e-12
CYP2A6	0.480292	-0.744693	-1.22498	8.65242e-07
FMO3	0.546746	-0.677988	-1.22473	2.64554e-12
PPP1R3B	0.588706	-0.635034	-1.22374	4.57999e-18
CXCL12	0.135766	-1.08675	-1.22252	3.44107e-11
ETFDH	0.643017	-0.577407	-1.22042	1.66549e-27
MTHFD1	0.609733	-0.606601	-1.21633	8.58358e-21
SGCD	0.599057	-0.617253	-1.21631	6.14841e-13
RGN	0.517597	-0.693423	-1.21102	8.47864e-19
ABCB11	0.647414	-0.56015	-1.20756	1.20629e-15
TAT	0.300277	-0.90591	-1.20619	1.24386e-08
ALDOB	0.439144	-0.766454	-1.2056	7.22864e-21
MME	0.189715	-1.01449	-1.20421	4.08965e-05
CNTFR	0.72412	-0.478863	-1.20298	2.37834e-23
CBS	0.599016	-0.602557	-1.20157	6.1767e-18
DES	0.279764	-0.921036	-1.2008	2.85075e-12
CKM	0.48172	-0.719071	-1.20079	4.82506e-13
ALDH1L1	0.4422	-0.757925	-1.20013	1.28956e-12
ACADS	0.572905	-0.626806	-1.19971	9.8878e-23
CYP4A22	0.644812	-0.554179	-1.19899	1.13053e-25
MSRA	0.612074	-0.585092	-1.19717	4.46739e-23
PFKFB1	0.608325	-0.58755	-1.19587	2.38498e-14
PCK2	0.579871	-0.612561	-1.19243	6.6298e-20
ACOT12	0.514076	-0.677988	-1.19206	4.26683e-12
SLC6A12	0.677764	-0.514189	-1.19195	1.67092e-18
ASPA	0.593276	-0.598418	-1.19169	9.78051e-17
TMEM82	0.550965	-0.639605	-1.19057	9.03809e-15
ACADL	0.544042	-0.646039	-1.19008	1.79661e-11
SHMT1	0.528549	-0.661037	-1.18959	9.91667e-20
ACACB	0.495594	-0.686468	-1.18206	1.95366e-10
CMBL	0.54174	-0.639245	-1.18098	5.24464e-13
ITGA9	0.503761	-0.674033	-1.17779	1.41192e-33
CA5A	0.471332	-0.705741	-1.17707	1.18843e-08
CYP4F2	0.443163	-0.731629	-1.17479	7.84778e-08
SUOX	0.660926	-0.508764	-1.16969	2.57068e-22
DNASE1L3	0.602689	-0.566054	-1.16874	6.94422e-12
KBTBD11	0.702546	-0.463822	-1.16637	6.57112e-21
ADRA1A	0.538144	-0.627552	-1.1657	3.19729e-11
REEP6	0.613288	-0.551815	-1.1651	1.10638e-11
KMO	0.393946	-0.76988	-1.16383	1.35237e-08
TSPAN7	0.697026	-0.466767	-1.16379	3.94845e-23
UPB1	0.512301	-0.650759	-1.16306	1.37824e-17
ACAA2	0.527646	-0.631699	-1.15934	3.97306e-23
ACSL1	0.419399	-0.739601	-1.159	2.55757e-18
MT1F	-0.301712	-1.45977	-1.15806	1.53774e-09
AOX1	0.437819	-0.719347	-1.15717	1.66982e-10
HAAO	0.547916	-0.606935	-1.15485	2.5512e-22
ACSM5	0.505915	-0.646443	-1.15236	5.15854e-11
GLDC	0.237204	-0.914341	-1.15154	1.03203e-10
ABCA8	0.499083	-0.652007	-1.15109	2.83035e-07
PHKG2	0.623906	-0.526017	-1.14992	3.03874e-31
THNSL2	0.815541	-0.330771	-1.14631	1.63795e-20
GAP43	0.378132	-0.767775	-1.14591	2.6268e-06
PDK4	0.515748	-0.628711	-1.14446	8.17051e-10
SLC35D1	0.711635	-0.431993	-1.14363	1.83008e-20
KRT19	0.107693	-1.03572	-1.14341	0.0010399
GNAO1	0.499928	-0.632857	-1.13279	3.10727e-10
ASL	0.578441	-0.554041	-1.13248	8.55128e-21
DCXR	0.482754	-0.646701	-1.12945	6.91639e-13
IDNK	0.526458	-0.602544	-1.129	1.40659e-12
NAAA	0.675482	-0.453322	-1.1288	5.20655e-26
MT2A	-0.412986	-1.53999	-1.127	1.00783e-10
ARG1	0.470213	-0.653522	-1.12374	1.02041e-10
AQP9	0.697976	-0.423003	-1.12098	3.95085e-06
PDE2A	0.683595	-0.436915	-1.12051	7.16585e-29
CYP4V2	0.536809	-0.583649	-1.12046	1.31321e-14
NPR3	0.458499	-0.661456	-1.11996	1.15674e-17
PHGDH	0.451567	-0.664062	-1.11563	1.33357e-14
SARDH	0.536057	-0.578596	-1.11465	1.79818e-13
SEC14L2	0.434214	-0.680164	-1.11438	7.12482e-11
AGXT2	0.169559	-0.944399	-1.11396	4.47175e-06
ACOX2	0.528325	-0.582683	-1.11101	4.951e-15
PEX11G	0.66845	-0.437497	-1.10595	3.58364e-17
SLCO1B1	0.482685	-0.622597	-1.10528	5.61126e-11
PPM1K	0.687104	-0.416522	-1.10363	1.1671e-20
EPHX2	0.449394	-0.653588	-1.10298	2.98603e-13
SLC2A2	0.609572	-0.491465	-1.10104	1.16224e-09
PHYKPL	0.606443	-0.494282	-1.10073	1.36222e-19
DAO	0.539782	-0.560556	-1.10034	5.96851e-10
SULT2A1	0.436893	-0.663344	-1.10024	5.29362e-08
THAP4	0.59721	-0.502639	-1.09985	2.71465e-14
GCDH	0.521973	-0.577849	-1.09982	2.69238e-21
BASP1	0.517274	-0.582125	-1.0994	4.49562e-11
CAVIN2	0.713332	-0.384309	-1.09764	1.65404e-32
OGN	0.181921	-0.913996	-1.09592	8.58345e-05
DCN	0.304589	-0.790228	-1.09482	2.06697e-06
CBR4	0.58491	-0.508449	-1.09336	3.46414e-23
AMDHD1	0.497734	-0.595328	-1.09306	1.3246e-17
CIDEB	0.738812	-0.353938	-1.09275	4.18083e-21
PTGIR	0.603475	-0.489205	-1.09268	1.27216e-24
ABAT	0.464509	-0.625782	-1.09029	2.02877e-09
GLUD1	0.555122	-0.534649	-1.08977	8.87985e-19
SRR	0.673093	-0.413233	-1.08633	3.085e-13
VSIG4	0.577248	-0.508656	-1.0859	9.357e-15
CCDC96	0.40904	-0.676089	-1.08513	1.44234e-09
TUBE1	0.607084	-0.477619	-1.0847	2.79911e-20
ATP11C	0.572183	-0.507833	-1.08002	1.08225e-21
SLC38A4	0.569657	-0.509177	-1.07883	2.22293e-13
ADHFE1	0.490729	-0.58727	-1.078	4.29729e-12
CYP2C19	0.153596	-0.920911	-1.07451	6.52423e-22
HAO1	0.45403	-0.61986	-1.07389	1.29267e-12
MUT	0.563535	-0.508496	-1.07203	8.52358e-22
BDH1	0.503959	-0.563265	-1.06722	1.62168e-14
HPGD	0.291626	-0.773582	-1.06521	0.000290761
SLCO2B1	0.605452	-0.45911	-1.06456	3.97096e-21
CCT6B	0.4462	-0.61611	-1.06231	6.7248e-14
MRC1	0.508903	-0.550438	-1.05934	1.63038e-21
ALDH2	0.374396	-0.684013	-1.05841	1.17711e-09
LIFR	0.862577	-0.195199	-1.05778	2.51682e-07
MTTP	0.51447	-0.541474	-1.05594	1.15231e-12
LDHD	0.440783	-0.614717	-1.0555	5.48202e-16
PGM5	0.617734	-0.437514	-1.05525	4.64451e-21
HADH	0.56758	-0.487285	-1.05486	1.19159e-21
PDGFRA	0.512716	-0.53963	-1.05235	7.56509e-12
ADSSL1	0.379878	-0.672023	-1.0519	7.87093e-09
CYP4F12	0.607245	-0.443839	-1.05108	1.87281e-13
MB	0.265655	-0.785219	-1.05087	1.76039e-10
PHKB	0.546019	-0.500797	-1.04682	7.20202e-29
UGT1A4	0.35245	-0.693807	-1.04626	1.07088e-09
CENPE	0.695471	-0.350617	-1.04609	2.89717e-11
OLFML3	0.283596	-0.761892	-1.04549	3.32574e-10
HSD17B8	0.540476	-0.504216	-1.04469	2.49881e-22
SAT2	0.271933	-0.771666	-1.0436	4.42139e-15
MT3	-0.23027	-1.27377	-1.0435	0.0244911
NDRG2	0.52415	-0.518389	-1.04254	2.71051e-13
PDLIM2	0.66998	-0.370145	-1.04012	2.90599e-32
ALDH6A1	0.487469	-0.550744	-1.03821	5.36042e-17
LILRB5	0.597305	-0.435812	-1.03312	2.87997e-16
C2orf88	0.711087	-0.320457	-1.03154	2.60054e-18
PPBP	0.344295	-0.686957	-1.03125	1.26911e-24
GLOD5	0.443714	-0.586393	-1.03011	6.68634e-10
APCS	0.464556	-0.565536	-1.03009	1.47197e-16
DPYS	0.410218	-0.619621	-1.02984	2.56767e-08
GSTM5	0.500726	-0.528584	-1.02931	3.26487e-10
SLC46A3	0.477247	-0.550722	-1.02797	7.00303e-09
DNAJC12	0.460401	-0.567559	-1.02796	1.00701e-09
GSTA2	0.0110297	-1.01503	-1.02606	1.08868e-05
CTSF	0.553009	-0.471155	-1.02416	6.58032e-21
GDA	0.394133	-0.629464	-1.0236	5.28794e-11
AKR1C4	0.384792	-0.636105	-1.0209	2.81907e-08
IL33	0.634525	-0.384675	-1.0192	1.9108e-18
PRKN	0.378465	-0.639508	-1.01797	7.81089e-10
CYB5A	0.634528	-0.382294	-1.01682	1.44992e-13
PNPLA7	0.553605	-0.460371	-1.01398	6.29807e-18
RTP3	0.600469	-0.412624	-1.01309	1.77706e-10
TM6SF2	0.498464	-0.512214	-1.01068	1.60345e-15
PLCXD3	0.486519	-0.523632	-1.01015	3.33779e-13
AKAP12	0.600815	-0.409173	-1.00999	1.19879e-18
SEC14L4	0.455845	-0.554028	-1.00987	3.15184e-10
CYP1A1	0.361611	-0.647596	-1.00921	2.1581e-06
OTC	0.473338	-0.532286	-1.00562	1.12887e-10
PTGR1	0.343272	-0.661038	-1.00431	2.38166e-09
UGT2B4	0.360614	-0.64328	-1.00389	0.00314333
SPON1	0.606989	-0.39353	-1.00052	1.82774e-12
HSD17B2	0.499186	-0.500899	-1.00008	1.20404e-11
PEG10	-1.16763	-0.165281	1.00235	7.31285e-07
PAGE2	-2.30826	-1.30244	1.00582	0.0137901
COL15A1	-0.735368	0.272759	1.00813	2.14347e-12
NDUFA4L2	-0.840898	0.169651	1.01055	4.28904e-08
CEP131	-0.898854	0.112255	1.01111	5.32552e-18
P4HA2	-0.837668	0.175092	1.01276	1.99986e-16
RACGAP1	-0.832636	0.180914	1.01355	2.28825e-17
SLC2A5	-1.14691	-0.130839	1.01607	0.000563504
UHRF1	-0.833535	0.182862	1.0164	8.48339e-11
CCL20	-1.29718	-0.278963	1.01822	3.13836e-06
SMC4	-0.824166	0.194147	1.01831	1.65608e-13
CHEK2	-0.855826	0.163095	1.01892	1.73377e-10
ARID3A	-1.37375	-0.352925	1.02082	0.000794556
PARP1	-0.776257	0.24744	1.0237	1.41201e-14
SMN1	-0.928239	0.0977956	1.02603	3.53072e-17
COCH	-1.1844	-0.157119	1.02729	0.000260252
MAGEC2	-1.22866	-0.195952	1.03271	1.69415e-06
CLGN	-0.948758	0.0847543	1.03351	2.47221e-05
CLN3	-0.761434	0.27212	1.03355	5.65046e-16
CPD	-0.756978	0.278649	1.03563	8.29484e-15
JMJD6	-0.850513	0.187238	1.03775	3.75431e-24
NUSAP1	-0.80443	0.240458	1.04489	3.9498e-14
MSH6	-0.846733	0.200539	1.04727	1.07921e-13
BOLA2	-0.820911	0.231399	1.05231	6.83988e-18
APH1A	-0.76943	0.284959	1.05439	5.57682e-14
PODXL	-0.846998	0.20787	1.05487	5.84407e-11
MSI1	-1.08108	-0.0248627	1.05621	1.0225e-05
SCD	-1.09454	-0.0351696	1.05937	4.05103e-08
PBK	-1.02423	0.0369529	1.06118	1.11863e-10
VCX	-1.99358	-0.919855	1.07373	0.0037021
SLC26A6	-0.810258	0.272995	1.08325	1.08158e-16
RFC4	-0.867288	0.218336	1.08562	2.66138e-17
ROBO1	-0.844859	0.241648	1.08651	3.04915e-12
LAMA4	-0.786213	0.30055	1.08676	3.26647e-19
PCNA	-0.989428	0.101429	1.09086	7.04322e-14
RRS1	-0.891343	0.204568	1.09591	2.45734e-14
S100A1	-1.71024	-0.614263	1.09598	1.74775e-05
ZWILCH	-1.03356	0.0645733	1.09813	1.67961e-18
CD34	-0.74628	0.353857	1.10014	6.89775e-11
SPARC	-0.872994	0.232832	1.10583	1.63585e-13
SCAMP3	-0.846765	0.25931	1.10608	6.56352e-13
HKDC1	-1.09846	0.00992491	1.10839	9.4653e-07
LIN28B	-2.12146	-1.01165	1.10982	4.12322e-05
GPATCH4	-0.848539	0.264316	1.11286	1.65108e-10
ASNS	-1.38093	-0.265391	1.11554	2.43163e-08
SMC2	-0.887944	0.228558	1.1165	1.56429e-12
IGF2BP2	-1.14663	-0.0300662	1.11656	8.4627e-09
STXBP6	-0.869692	0.250865	1.12056	3.23612e-08
UBE2C	-1.05629	0.0658362	1.12213	9.96091e-14
EIF5A2	-1.16365	-0.0389538	1.1247	2.01958e-06
PYCR1	-1.41471	-0.289451	1.12526	1.4662e-07
EEF1A2	-1.61232	-0.483506	1.12882	0.00409341
PIGR	-1.60844	-0.478781	1.12966	2.03447e-05
EPS8L3	-1.24513	-0.106948	1.13818	1.05616e-10
TRIP13	-1.19088	-0.0517265	1.13916	1.07279e-17
MTHFD1L	-0.891525	0.249255	1.14078	3.19745e-17
LOXL2	-0.852613	0.295718	1.14833	7.29706e-20
CDH13	-0.758157	0.394421	1.15258	9.65532e-17
GBA	-0.928514	0.227791	1.1563	1.13063e-20
FN1	-1.05479	0.101582	1.15638	1.86874e-19
CGREF1	-1.23297	-0.0689206	1.16405	1.00628e-09
FADS2	-1.09194	0.0752215	1.16716	1.77012e-09
CTHRC1	-1.23562	-0.0553205	1.18029	2.18131e-05
ATAD2	-1.01919	0.163151	1.18234	1.16463e-16
KIF4A	-1.11335	0.083525	1.19687	1.09695e-12
COA7	-0.939895	0.263085	1.20298	9.46222e-10
TFRC	-1.1668	0.0369893	1.20379	2.99799e-14
DDX39A	-0.969437	0.242663	1.2121	4.53852e-25
SQSTM1	-1.39023	-0.176214	1.21401	3.04975e-09
LAMB1	-0.997125	0.232574	1.2297	4.53438e-16
MAGED2	-0.943691	0.302722	1.24641	3.60646e-16
HELLS	-1.09246	0.154185	1.24664	3.89161e-14
MCM2	-1.1141	0.13835	1.25245	1.15913e-15
HMGA2	-2.98213	-1.71328	1.26885	0.0012949
FST	-1.12871	0.149987	1.27869	4.17567e-10
MCM4	-1.16632	0.132383	1.2987	9.03086e-15
HIST1H3A	-1.54087	-0.214437	1.32644	1.10422e-25
MSTO1	-1.07778	0.253795	1.33158	1.53981e-15
MUC13	-1.36079	-0.0280865	1.3327	2.12932e-06
MCM7	-1.20761	0.134912	1.34252	1.09038e-15
FEN1	-1.13359	0.226419	1.36001	1.12577e-16
MCM3	-1.20798	0.161687	1.36966	3.54523e-16
PLVAP	-0.926491	0.458663	1.38515	6.19535e-16
KIF23	-1.23211	0.154852	1.38696	3.66403e-11
PYCR2	-1.24175	0.151046	1.3928	2.26708e-15
CAP2	-1.13841	0.258579	1.39699	3.73787e-14
MKI67	-1.20178	0.209652	1.41143	3.26232e-14
MCM5	-1.24833	0.192974	1.44131	4.24372e-15
JTB	-1.25311	0.191117	1.44422	7.47582e-17
MCM6	-1.3043	0.15968	1.46398	2.12495e-15
THBS2	-1.64852	-0.183856	1.46466	8.98947e-07
IGF2BP1	-2.31541	-0.838981	1.47642	0.0030016
STMN1	-1.24109	0.244329	1.48542	3.55666e-09
CDK1	-1.35371	0.132103	1.48581	8.55116e-16
SLC39A1	-1.17639	0.309967	1.48636	4.46539e-09
IL32	-2.1215	-0.634867	1.48664	0.00229774
VCAN	-1.60573	-0.112282	1.49344	3.4515e-06
SDC2	-1.27327	0.239921	1.51319	2.07915e-13
HIST1H1B	-1.16284	0.364154	1.52699	1.16874e-23
FABP5	-1.47533	0.0881155	1.56345	2.03844e-13
SPINK1	-2.19873	-0.595071	1.60366	0.000820865
UBD	-1.62793	-0.016013	1.61191	9.88698e-12
SULT1C2	-1.65132	-0.0330848	1.61824	8.51436e-11
IGF2BP3	-1.78404	-0.14975	1.63429	5.19808e-05
TOP2A	-1.50476	0.131181	1.63594	4.63987e-15
GPC3	-1.76068	-0.100626	1.66006	7.76333e-06
MDK	-1.82346	-0.159021	1.66444	9.03519e-09
AKR1B10	-2.00507	-0.305781	1.69929	8.31468e-07
RRM2	-1.52954	0.223926	1.75346	1.68075e-19
ACSL4	-1.70593	0.102381	1.80831	6.75102e-09
SFN	-2.59741	-0.583445	2.01397	4.71367e-11
RAB3B	-2.16477	-0.140739	2.02403	1.02057e-10

## Sheet: Table S3
#node1	node2	node1_string_internal_id	node2_string_internal_id	node1_external_id	node2_external_id	neighborhood_on_chromosome	gene_fusion	phylogenetic_cooccurrence	homology	coexpression	experimentally_determined_interaction	database_annotated	automated_textmining	combined_score
MCM3	MCM2	4451546	4435544	9606.ENSP00000480987	9606.ENSP00000265056	0	0	0	0.733	0.997	0.998	0.9	0.919	0.999
MCM3	MCM5	4451546	4432914	9606.ENSP00000480987	9606.ENSP00000216122	0	0	0.263	0.746	0.997	0.985	0.9	0.959	0.999
PCNA	FEN1	4445167	4438133	9606.ENSP00000368458	9606.ENSP00000305480	0	0	0	0	0.964	0.994	0.9	0.648	0.999
MCM2	MCM5	4435544	4432914	9606.ENSP00000265056	9606.ENSP00000216122	0	0	0	0.778	0.999	0.998	0.9	0.982	0.999
CDK1	UBE2C	4446389	4441865	9606.ENSP00000378699	9606.ENSP00000348838	0	0	0	0	0.978	0.1	0.9	0.584	0.999
MCM2	MCM4	4435544	4435007	9606.ENSP00000265056	9606.ENSP00000262105	0	0	0	0.75	0.999	0.998	0.9	0.921	0.999
MCM4	MCM5	4435007	4432914	9606.ENSP00000262105	9606.ENSP00000216122	0	0	0	0.783	0.999	0.97	0.9	0.934	0.999
MCM3	MCM4	4451546	4435007	9606.ENSP00000480987	9606.ENSP00000262105	0	0	0	0.719	0.997	0.977	0.9	0.934	0.999
MCM2	MCM6	4435544	4435383	9606.ENSP00000265056	9606.ENSP00000264156	0	0	0.256	0.75	0.998	0.998	0.9	0.916	0.999
MCM7	MCM6	4438312	4435383	9606.ENSP00000307288	9606.ENSP00000264156	0	0	0.251	0.784	0.997	0.998	0.9	0.935	0.999
MCM3	MCM7	4451546	4438312	9606.ENSP00000480987	9606.ENSP00000307288	0	0	0.22	0.78	0.996	0.998	0.9	0.945	0.999
MCM6	MCM5	4435383	4432914	9606.ENSP00000264156	9606.ENSP00000216122	0	0	0.208	0.749	0.999	0.998	0.9	0.918	0.999
RACGAP1	KIF23	4448310	4434773	9606.ENSP00000404190	9606.ENSP00000260363	0	0	0	0	0.949	0.958	0.9	0.951	0.999
MCM7	MCM5	4438312	4432914	9606.ENSP00000307288	9606.ENSP00000216122	0	0	0	0.774	0.999	0.977	0.9	0.986	0.999
MCM7	MCM2	4438312	4435544	9606.ENSP00000307288	9606.ENSP00000265056	0	0	0	0.786	0.998	0.998	0.9	0.864	0.999
MCM7	MCM4	4438312	4435007	9606.ENSP00000307288	9606.ENSP00000262105	0	0	0	0.793	0.998	0.998	0.9	0.937	0.999
ASS1	OTC	4443929	4432619	9606.ENSP00000361471	9606.ENSP00000039007	0.294	0	0.299	0	0.851	0	0.9	0.936	0.999
MCM3	MCM6	4451546	4435383	9606.ENSP00000480987	9606.ENSP00000264156	0	0	0.239	0.729	0.997	0.998	0.9	0.92	0.999
MCM6	MCM4	4435383	4435007	9606.ENSP00000264156	9606.ENSP00000262105	0	0	0	0.734	0.999	0.998	0.9	0.936	0.999
SMC4	SMC2	4441992	4436674	9606.ENSP00000349961	9606.ENSP00000286398	0	0	0.377	0.568	0.996	0.988	0.9	0.961	0.999
ASS1	ASL	4443929	4438296	9606.ENSP00000361471	9606.ENSP00000307188	0.219	0	0.439	0	0.753	0	0.9	0.96	0.999
PCNA	MSH6	4445167	4433630	9606.ENSP00000368458	9606.ENSP00000234420	0	0	0	0	0.45	0.964	0.9	0.628	0.999
IGF2BP1	IGF2BP3	4436856	4434649	9606.ENSP00000290341	9606.ENSP00000258729	0	0	0	0.976	0.97	0.99	0	0.711	0.999
RFC4	PCNA	4446025	4445167	9606.ENSP00000376272	9606.ENSP00000368458	0.129	0	0	0	0.963	0.966	0.9	0.51	0.999
RFC4	MCM7	4446025	4438312	9606.ENSP00000376272	9606.ENSP00000307288	0.058	0	0	0	0.936	0.186	0.9	0.791	0.998
CDK1	CENPE	4446389	4435566	9606.ENSP00000378699	9606.ENSP00000265148	0	0	0	0	0.97	0.174	0.9	0.619	0.998
MCM3	RFC4	4451546	4446025	9606.ENSP00000480987	9606.ENSP00000376272	0.058	0	0.293	0	0.967	0.819	0	0.603	0.998
HSD17B8	CBR4	4444431	4437972	9606.ENSP00000363794	9606.ENSP00000303525	0	0	0.437	0.825	0.506	0.971	0.9	0.187	0.998
PBK	CDK1	4449452	4446389	9606.ENSP00000428489	9606.ENSP00000378699	0	0	0	0	0.99	0.412	0	0.66	0.997
PHKG2	PHKB	4450514	4438867	9606.ENSP00000455607	9606.ENSP00000313504	0	0	0	0	0.087	0.747	0.9	0.902	0.997
PCNA	MCM4	4445167	4435007	9606.ENSP00000368458	9606.ENSP00000262105	0	0	0	0	0.949	0.89	0	0.549	0.997
CDK1	PCNA	4446389	4445167	9606.ENSP00000378699	9606.ENSP00000368458	0	0	0	0	0.983	0.756	0	0.443	0.997
RFC4	MCM2	4446025	4435544	9606.ENSP00000376272	9606.ENSP00000265056	0.058	0	0	0	0.927	0.186	0.9	0.584	0.997
NUSAP1	CDK1	4450429	4446389	9606.ENSP00000453403	9606.ENSP00000378699	0	0	0	0	0.992	0	0	0.644	0.997
RACGAP1	KIF4A	4448310	4444386	9606.ENSP00000404190	9606.ENSP00000363524	0	0	0	0	0.909	0.186	0.9	0.617	0.996
RFC4	FEN1	4446025	4438133	9606.ENSP00000376272	9606.ENSP00000305480	0	0	0	0	0.911	0.186	0.9	0.57	0.996
PCNA	MCM7	4445167	4438312	9606.ENSP00000368458	9606.ENSP00000307288	0	0	0	0	0.943	0.88	0	0.529	0.996
CDK1	SMC4	4446389	4441992	9606.ENSP00000378699	9606.ENSP00000349961	0	0	0	0	0.906	0.328	0.9	0.453	0.996
CDK1	KIF23	4446389	4434773	9606.ENSP00000378699	9606.ENSP00000260363	0	0	0	0	0.982	0.157	0	0.774	0.996
MCM3	PCNA	4451546	4445167	9606.ENSP00000480987	9606.ENSP00000368458	0	0	0.233	0	0.964	0.11	0.72	0.574	0.996
TOP2A	CDK1	4448614	4446389	9606.ENSP00000411532	9606.ENSP00000378699	0	0	0	0	0.986	0.386	0	0.597	0.996
CPS1	ASS1	4448239	4443929	9606.ENSP00000402608	9606.ENSP00000361471	0.185	0.627	0	0	0.522	0.35	0.8	0.803	0.995
KIF4A	KIF23	4444386	4434773	9606.ENSP00000363524	9606.ENSP00000260363	0	0	0	0.583	0.932	0.132	0.9	0.871	0.995
CDK1	SMC2	4446389	4436674	9606.ENSP00000378699	9606.ENSP00000286398	0	0	0	0	0.929	0.178	0.9	0.257	0.995
SULT1A2	SULT1A1	4446430	4446428	9606.ENSP00000378992	9606.ENSP00000378972	0	0	0.449	0.986	0.878	0.827	0.8	0.926	0.995
TAT	HPD	4441813	4436793	9606.ENSP00000348234	9606.ENSP00000289004	0	0	0	0	0.681	0	0.9	0.837	0.994
MBL2	FCN2	4444298	4436933	9606.ENSP00000363079	9606.ENSP00000291744	0	0	0	0	0.113	0.396	0.9	0.912	0.994
ADH1B	ALDH2	4438237	4434937	9606.ENSP00000306606	9606.ENSP00000261733	0.048	0	0	0	0.14	0	0.9	0.924	0.993
KIF4A	CENPE	4444386	4435566	9606.ENSP00000363524	9606.ENSP00000265148	0	0	0	0.631	0.917	0	0.9	0.745	0.993
ASS1	ASNS	4443929	4432722	9606.ENSP00000361471	9606.ENSP00000175506	0.043	0	0	0	0.659	0.363	0.9	0.746	0.993
AGL	PYGL	4437088	4432954	9606.ENSP00000294724	9606.ENSP00000216392	0.185	0	0	0	0.676	0	0.9	0.741	0.992
HOGA1	GRHPR	4443592	4438861	9606.ENSP00000359680	9606.ENSP00000313432	0.219	0	0	0	0.152	0	0.9	0.883	0.991
FEN1	MCM6	4438133	4435383	9606.ENSP00000305480	9606.ENSP00000264156	0	0	0.209	0	0.983	0.053	0	0.4	0.991
CENPE	KIF23	4435566	4434773	9606.ENSP00000265148	9606.ENSP00000260363	0	0	0	0.595	0.884	0	0.9	0.763	0.991
TOP2A	UBE2C	4448614	4441865	9606.ENSP00000411532	9606.ENSP00000348838	0	0	0	0	0.982	0.05	0	0.545	0.991
CDK1	MCM4	4446389	4435007	9606.ENSP00000378699	9606.ENSP00000262105	0	0	0	0	0.943	0.478	0	0.734	0.991
CDK1	RRM2	4446389	4442396	9606.ENSP00000378699	9606.ENSP00000353770	0	0	0	0	0.972	0.379	0	0.536	0.991
CPS1	OTC	4448239	4432619	9606.ENSP00000402608	9606.ENSP00000039007	0	0.277	0	0	0.318	0.173	0.9	0.83	0.991
PBK	TOP2A	4449452	4448614	9606.ENSP00000428489	9606.ENSP00000411532	0	0	0	0	0.982	0	0	0.531	0.991
SHMT1	MTHFD1	4439233	4432975	9606.ENSP00000318868	9606.ENSP00000216605	0.167	0	0	0	0.172	0.193	0.9	0.864	0.991
ACMSD	HAAO	4441832	4437103	9606.ENSP00000348459	9606.ENSP00000294973	0	0	0.349	0	0.177	0	0.9	0.862	0.991
GLDC	SHMT1	4445533	4439233	9606.ENSP00000370737	9606.ENSP00000318868	0.219	0.136	0	0	0.324	0	0.9	0.827	0.99
NAGS	OTC	4437012	4432619	9606.ENSP00000293404	9606.ENSP00000039007	0.295	0	0	0	0.851	0	0	0.917	0.99
RFC4	MCM4	4446025	4435007	9606.ENSP00000376272	9606.ENSP00000262105	0.058	0	0	0	0.963	0.186	0	0.704	0.99
STMN1	CDK1	4448554	4446389	9606.ENSP00000410452	9606.ENSP00000378699	0	0	0	0	0.782	0.379	0.9	0.4	0.99
RACGAP1	CENPE	4448310	4435566	9606.ENSP00000404190	9606.ENSP00000265148	0	0	0	0	0.703	0.186	0.9	0.612	0.989
UPB1	DPYS	4439682	4436237	9606.ENSP00000324343	9606.ENSP00000276651	0.059	0.211	0.234	0	0.083	0	0.9	0.837	0.989
PCNA	MCM6	4445167	4435383	9606.ENSP00000368458	9606.ENSP00000264156	0	0	0	0	0.98	0.11	0	0.448	0.989
HADH	ACAA2	4451107	4436619	9606.ENSP00000474560	9606.ENSP00000285093	0.093	0.031	0.27	0	0.295	0.35	0.9	0.713	0.989
MBL2	FCN3	4444298	4435966	9606.ENSP00000363079	9606.ENSP00000270879	0	0	0	0	0	0.157	0.9	0.87	0.988
FEN1	MCM2	4438133	4435544	9606.ENSP00000305480	9606.ENSP00000265056	0	0	0	0	0.972	0.053	0	0.609	0.988
PGM1	UGP2	4443663	4440890	9606.ENSP00000360124	9606.ENSP00000338703	0	0.238	0	0	0.512	0	0.9	0.716	0.988
AADAT	KMO	4449239	4442693	9606.ENSP00000423190	9606.ENSP00000355517	0	0	0	0	0.063	0	0.9	0.876	0.987
ZWILCH	CENPE	4438688	4435566	9606.ENSP00000311429	9606.ENSP00000265148	0	0	0	0	0.539	0.157	0.9	0.711	0.987
UROC1	AMDHD1	4445759	4435729	9606.ENSP00000373073	9606.ENSP00000266736	0.219	0	0.447	0	0.129	0	0.9	0.719	0.987
ASS1	NAGS	4443929	4437012	9606.ENSP00000361471	9606.ENSP00000293404	0.295	0	0	0	0.845	0	0	0.893	0.987
GYG2	GYS2	4445509	4434833	9606.ENSP00000370555	9606.ENSP00000261195	0	0	0	0	0.108	0.735	0.9	0.493	0.986
CDK1	RFC4	4446389	4446025	9606.ENSP00000378699	9606.ENSP00000376272	0	0	0	0	0.982	0.05	0	0.268	0.986
RACGAP1	CDK1	4448310	4446389	9606.ENSP00000404190	9606.ENSP00000378699	0	0	0	0	0.955	0.358	0	0.579	0.986
VCAN	DCN	4435552	4432629	9606.ENSP00000265077	9606.ENSP00000052754	0	0	0	0	0.063	0.085	0.9	0.852	0.985
TOP2A	KIF4A	4448614	4444386	9606.ENSP00000411532	9606.ENSP00000363524	0	0	0	0	0.973	0	0	0.468	0.985
KMO	HAAO	4442693	4437103	9606.ENSP00000355517	9606.ENSP00000294973	0	0	0.416	0	0.652	0	0	0.935	0.985
PARP1	FEN1	4442743	4438133	9606.ENSP00000355759	9606.ENSP00000305480	0	0	0	0	0.232	0.342	0.9	0.744	0.985
UPB1	AGXT2	4439682	4433532	9606.ENSP00000324343	9606.ENSP00000231420	0.07	0	0	0	0.189	0	0.8	0.916	0.985
NUSAP1	TOP2A	4450429	4448614	9606.ENSP00000453403	9606.ENSP00000411532	0	0	0	0	0.966	0	0	0.562	0.984
SQSTM1	PARK2	4445887	4442756	9606.ENSP00000374455	9606.ENSP00000355865	0	0	0	0	0	0.505	0.9	0.708	0.984
ENSG00000160200	CTH	4446785	4443637	9606.ENSP00000381231	9606.ENSP00000359976	0.219	0.138	0.344	0	0.108	0.149	0	0.961	0.984
ACAA2	ACADS	4436619	4433826	9606.ENSP00000285093	9606.ENSP00000242592	0.055	0	0	0	0.205	0	0.9	0.821	0.984
MCM3	FEN1	4451546	4438133	9606.ENSP00000480987	9606.ENSP00000305480	0	0	0	0	0.969	0.053	0	0.512	0.984
FEN1	MCM4	4438133	4435007	9606.ENSP00000305480	9606.ENSP00000262105	0	0	0	0	0.974	0.053	0	0.419	0.984
TOP2A	MKI67	4448614	4443142	9606.ENSP00000411532	9606.ENSP00000357643	0	0	0	0	0.966	0	0	0.564	0.984
MTHFD1L	SHMT1	4451278	4439233	9606.ENSP00000478253	9606.ENSP00000318868	0.167	0	0	0	0.142	0.193	0.9	0.763	0.983
CDK1	MCM7	4446389	4438312	9606.ENSP00000378699	9606.ENSP00000307288	0	0	0	0	0.956	0.157	0	0.574	0.983
CXCL12	CCL20	4446453	4442174	9606.ENSP00000379140	9606.ENSP00000351671	0	0	0	0	0	0.546	0.9	0.674	0.983
PPP1R3B	GYS2	4438400	4434833	9606.ENSP00000308318	9606.ENSP00000261195	0	0	0	0	0.086	0.889	0.6	0.63	0.983
CNTFR	LIFR	4445142	4435260	9606.ENSP00000368265	9606.ENSP00000263409	0	0	0	0	0.098	0.379	0.9	0.73	0.982
MCM3	CDK1	4451546	4446389	9606.ENSP00000480987	9606.ENSP00000378699	0	0	0	0	0.927	0.157	0	0.74	0.982
ASL	OTC	4438296	4432619	9606.ENSP00000307188	9606.ENSP00000039007	0.218	0	0.291	0	0.658	0	0	0.916	0.982
ADH1B	ADH1A	4438237	4432830	9606.ENSP00000306606	9606.ENSP00000209668	0	0	0.449	0.985	0.828	0	0.9	0.892	0.982
FN1	SPARC	4441661	4433520	9606.ENSP00000346839	9606.ENSP00000231061	0	0	0	0	0.279	0.342	0.9	0.675	0.982
CDK1	KIF4A	4446389	4444386	9606.ENSP00000378699	9606.ENSP00000363524	0	0	0	0	0.935	0.157	0	0.695	0.981
CDK1	MCM2	4446389	4435544	9606.ENSP00000378699	9606.ENSP00000265056	0	0	0	0	0.947	0.157	0	0.613	0.981
GNMT	DMGDH	4444029	4434417	9606.ENSP00000361894	9606.ENSP00000255189	0	0	0	0	0.127	0	0.9	0.807	0.981
FN1	SDC2	4441661	4438282	9606.ENSP00000346839	9606.ENSP00000307046	0	0	0	0	0.151	0.379	0.9	0.696	0.981
FEN1	MCM5	4438133	4432914	9606.ENSP00000305480	9606.ENSP00000216122	0	0	0.255	0	0.961	0.053	0	0.411	0.981
FEN1	MSH6	4438133	4433630	9606.ENSP00000305480	9606.ENSP00000234420	0.056	0	0	0	0.281	0.861	0	0.824	0.981
NUSAP1	MKI67	4450429	4443142	9606.ENSP00000453403	9606.ENSP00000357643	0	0	0	0	0.965	0	0	0.467	0.98
PCNA	MCM2	4445167	4435544	9606.ENSP00000368458	9606.ENSP00000265056	0	0	0	0	0.963	0.11	0	0.463	0.98
PGM1	PYGL	4443663	4432954	9606.ENSP00000360124	9606.ENSP00000216392	0.135	0	0	0	0.52	0.05	0.9	0.582	0.98
PCNA	MCM5	4445167	4432914	9606.ENSP00000368458	9606.ENSP00000216122	0	0	0	0	0.936	0.11	0	0.641	0.978
CDK1	ZWILCH	4446389	4438688	9606.ENSP00000378699	9606.ENSP00000311429	0	0	0	0	0.699	0	0.9	0.328	0.978
PAH	TAT	4450247	4441813	9606.ENSP00000448059	9606.ENSP00000348234	0	0	0	0	0.461	0	0.9	0.628	0.978
TOP2A	CENPE	4448614	4435566	9606.ENSP00000411532	9606.ENSP00000265148	0	0	0	0	0.961	0	0	0.455	0.978
GLDC	SARDH	4445533	4443828	9606.ENSP00000370737	9606.ENSP00000360938	0.167	0	0	0	0.489	0.097	0.9	0.527	0.978
TOP2A	SMC2	4448614	4436674	9606.ENSP00000411532	9606.ENSP00000286398	0.043	0	0	0	0.94	0.195	0	0.56	0.977
CYP2C19	CYP2C9	4443723	4434798	9606.ENSP00000360372	9606.ENSP00000260682	0	0	0.449	0.985	0.322	0.685	0.9	0.929	0.977
SARDH	SHMT1	4443828	4439233	9606.ENSP00000360938	9606.ENSP00000318868	0.111	0	0	0	0.231	0.084	0.9	0.695	0.977
TOP2A	RRM2	4448614	4442396	9606.ENSP00000411532	9606.ENSP00000353770	0	0	0	0	0.939	0	0	0.644	0.977
RFC4	MCM5	4446025	4432914	9606.ENSP00000376272	9606.ENSP00000216122	0.058	0	0	0	0.908	0.186	0	0.716	0.977
TOP2A	SMC4	4448614	4441992	9606.ENSP00000411532	9606.ENSP00000349961	0.043	0	0	0	0.907	0.195	0	0.707	0.976
UGP2	GYS2	4440890	4434833	9606.ENSP00000338703	9606.ENSP00000261195	0	0	0	0	0.228	0	0.9	0.719	0.976
BHMT	DMGDH	4436127	4434417	9606.ENSP00000274353	9606.ENSP00000255189	0.053	0	0	0	0.177	0	0.9	0.735	0.976
ARG1	OTC	4441926	4432619	9606.ENSP00000349446	9606.ENSP00000039007	0	0	0	0	0.084	0.157	0.9	0.732	0.976
PYCR1	PYCR2	4447182	4441260	9606.ENSP00000384949	9606.ENSP00000342502	0	0	0.449	0.981	0.156	0.862	0.8	0.647	0.975
CYP2E1	ADH1C	4449959	4449347	9606.ENSP00000440689	9606.ENSP00000426083	0.043	0	0	0	0.128	0	0.9	0.73	0.974
CYP2E1	ADH1B	4449959	4438237	9606.ENSP00000440689	9606.ENSP00000306606	0.043	0	0	0	0.128	0	0.9	0.732	0.974
CYP2E1	ALDH2	4449959	4434937	9606.ENSP00000440689	9606.ENSP00000261733	0	0	0	0	0.062	0.085	0.9	0.731	0.973
ADH1C	ADH1B	4449347	4438237	9606.ENSP00000426083	9606.ENSP00000306606	0	0	0.449	0.986	0.179	0.692	0.9	0.921	0.973
CDK1	MCM5	4446389	4432914	9606.ENSP00000378699	9606.ENSP00000216122	0	0	0	0	0.937	0.157	0	0.537	0.973
STAB2	LYVE1	4445802	4434461	9606.ENSP00000373539	9606.ENSP00000256178	0	0	0	0	0.062	0	0.9	0.732	0.972
CYP1A2	NAT2	4441211	4436677	9606.ENSP00000342007	9606.ENSP00000286479	0	0	0	0	0.077	0	0.9	0.727	0.972
RFC4	MCM6	4446025	4435383	9606.ENSP00000376272	9606.ENSP00000264156	0.058	0	0	0	0.922	0.186	0	0.591	0.972
HADH	ALDH6A1	4451107	4450308	9606.ENSP00000474560	9606.ENSP00000450436	0	0.006	0	0	0.667	0	0.9	0.206	0.971
ARG1	ASL	4441926	4438296	9606.ENSP00000349446	9606.ENSP00000307188	0	0	0	0	0.062	0	0.9	0.723	0.971
CDK1	MCM6	4446389	4435383	9606.ENSP00000378699	9606.ENSP00000264156	0	0	0	0	0.937	0.157	0	0.507	0.971
FTCD	AMDHD1	4436927	4435729	9606.ENSP00000291670	9606.ENSP00000266736	0	0	0.326	0	0.101	0	0.9	0.592	0.971
CYP3A4	CYP2C9	4440831	4434798	9606.ENSP00000337915	9606.ENSP00000260682	0	0	0.444	0.648	0.247	0.379	0.9	0.933	0.97
NUSAP1	UBE2C	4450429	4441865	9606.ENSP00000453403	9606.ENSP00000348838	0	0	0	0	0.935	0	0	0.557	0.97
FN1	VCAN	4441661	4435552	9606.ENSP00000346839	9606.ENSP00000265077	0	0	0	0	0.097	0	0.9	0.694	0.97
NUSAP1	KIF23	4450429	4434773	9606.ENSP00000453403	9606.ENSP00000260363	0	0	0	0	0.959	0	0	0.298	0.97
PHKG2	PYGL	4450514	4432954	9606.ENSP00000455607	9606.ENSP00000216392	0	0	0	0	0.064	0.298	0.9	0.609	0.97
CYP3A4	UGT2B7	4440831	4438079	9606.ENSP00000337915	9606.ENSP00000304811	0	0	0	0	0.142	0.379	0.65	0.853	0.969
HSD17B6	SRD5A1	4450358	4436117	9606.ENSP00000451406	9606.ENSP00000274192	0	0	0	0	0.062	0	0.9	0.699	0.969
NUSAP1	CENPE	4450429	4435566	9606.ENSP00000453403	9606.ENSP00000265148	0	0	0	0	0.956	0	0	0.318	0.969
ACSL1	ACADL	4449224	4433600	9606.ENSP00000422607	9606.ENSP00000233710	0.051	0	0	0	0.137	0.087	0.9	0.646	0.968
CDK1	TRIP13	4446389	4432699	9606.ENSP00000378699	9606.ENSP00000166345	0	0	0	0	0.959	0.082	0	0.19	0.967
FMO3	CYP3A4	4442952	4440831	9606.ENSP00000356729	9606.ENSP00000337915	0.043	0	0	0	0.077	0.186	0.9	0.617	0.967
FBP1	ALDOB	4448472	4444463	9606.ENSP00000408025	9606.ENSP00000363988	0	0	0	0	0.181	0	0.9	0.634	0.967
UGP2	PYGL	4440890	4432954	9606.ENSP00000338703	9606.ENSP00000216392	0	0	0	0	0.224	0	0.9	0.62	0.967
COLEC10	FCN2	4440388	4436933	9606.ENSP00000332723	9606.ENSP00000291744	0	0	0	0	0.062	0.157	0.9	0.64	0.967
SULT1E1	HSD17B2	4433371	4432776	9606.ENSP00000226444	9606.ENSP00000199936	0	0	0	0	0.087	0	0.9	0.674	0.967
FBP2	ALDOB	4444539	4444463	9606.ENSP00000364486	9606.ENSP00000363988	0	0	0	0	0.15	0	0.9	0.634	0.966
MCM3	SMC4	4451546	4441992	9606.ENSP00000480987	9606.ENSP00000349961	0	0	0	0	0.904	0	0	0.661	0.966
PGM1	AGL	4443663	4437088	9606.ENSP00000360124	9606.ENSP00000294724	0	0	0	0	0.451	0	0.9	0.439	0.966
TOP2A	KIF23	4448614	4434773	9606.ENSP00000411532	9606.ENSP00000260363	0	0	0	0	0.94	0	0	0.451	0.966
CYP2E1	NAT2	4449959	4436677	9606.ENSP00000440689	9606.ENSP00000286479	0	0	0	0	0.056	0	0.9	0.673	0.966
HAO1	GRHPR	4445115	4438861	9606.ENSP00000368066	9606.ENSP00000313432	0.219	0	0	0	0.193	0	0.9	0.515	0.965
MKI67	CENPE	4443142	4435566	9606.ENSP00000357643	9606.ENSP00000265148	0	0	0	0	0.955	0	0	0.262	0.965
GPC3	SDC2	4446259	4438282	9606.ENSP00000377836	9606.ENSP00000307046	0	0	0	0	0.111	0	0.9	0.647	0.965
GLDC	AGXT2	4445533	4433532	9606.ENSP00000370737	9606.ENSP00000231420	0.078	0	0	0	0.081	0	0.9	0.634	0.964
ACAA2	ACADL	4436619	4433600	9606.ENSP00000285093	9606.ENSP00000233710	0.055	0	0	0	0.189	0	0.9	0.589	0.964
SRD5A1	AKR1D1	4436117	4433819	9606.ENSP00000274192	9606.ENSP00000242375	0	0	0	0	0	0	0.9	0.659	0.964
CXCL12	PPBP	4446453	4437223	9606.ENSP00000379140	9606.ENSP00000296028	0	0	0	0	0	0.221	0.9	0.57	0.963
NUSAP1	PBK	4450429	4449452	9606.ENSP00000453403	9606.ENSP00000428489	0	0	0	0	0.937	0	0	0.441	0.963
SRD5A1	HSD17B2	4436117	4432776	9606.ENSP00000274192	9606.ENSP00000199936	0	0	0	0	0.062	0	0.9	0.635	0.962
ASL	NAGS	4438296	4437012	9606.ENSP00000307188	9606.ENSP00000293404	0.219	0	0	0	0.67	0	0	0.865	0.962
FTCD	MTHFD1	4436927	4432975	9606.ENSP00000291670	9606.ENSP00000216605	0.167	0	0	0	0.061	0	0.9	0.577	0.962
SMC4	MCM7	4441992	4438312	9606.ENSP00000349961	9606.ENSP00000307288	0	0	0	0	0.9	0	0	0.642	0.962
CYP2E1	ADH1A	4449959	4432830	9606.ENSP00000440689	9606.ENSP00000209668	0.043	0	0	0	0.149	0	0.9	0.589	0.962
NUSAP1	RRM2	4450429	4442396	9606.ENSP00000453403	9606.ENSP00000353770	0	0	0	0	0.924	0	0	0.53	0.962
ACSL1	ACOX2	4449224	4438346	9606.ENSP00000422607	9606.ENSP00000307697	0.051	0	0	0	0.208	0.087	0.9	0.532	0.962
COLEC10	FCN3	4440388	4435966	9606.ENSP00000332723	9606.ENSP00000270879	0	0	0	0	0.061	0.157	0.9	0.581	0.962
SMC4	CENPE	4441992	4435566	9606.ENSP00000349961	9606.ENSP00000265148	0	0	0	0	0.944	0.057	0	0.311	0.961
CTH	BHMT	4443637	4436127	9606.ENSP00000359976	9606.ENSP00000274353	0.184	0	0	0	0.08	0	0.8	0.771	0.961
SHMT1	ALDH1L1	4439233	4436080	9606.ENSP00000318868	9606.ENSP00000273450	0	0	0	0	0.061	0	0.9	0.626	0.961
HAO1	DAO	4445115	4433414	9606.ENSP00000368066	9606.ENSP00000228476	0	0	0	0	0.175	0	0.9	0.575	0.961
FN1	LAMB1	4441661	4433228	9606.ENSP00000346839	9606.ENSP00000222399	0	0	0	0	0.335	0	0.9	0.464	0.961
UGP2	AGL	4440890	4437088	9606.ENSP00000338703	9606.ENSP00000294724	0	0	0	0	0.178	0	0.9	0.568	0.961
MTHFD1L	FTCD	4451278	4436927	9606.ENSP00000478253	9606.ENSP00000291670	0.167	0	0	0	0.061	0	0.9	0.569	0.961
GLS2	GLUD1	4438590	4436266	9606.ENSP00000310447	9606.ENSP00000277865	0	0	0	0	0	0	0.9	0.62	0.96
SRD5A2	HSD17B6	4451219	4450358	9606.ENSP00000477587	9606.ENSP00000451406	0	0	0	0	0.08	0	0.9	0.595	0.959
PCNA	RRM2	4445167	4442396	9606.ENSP00000368458	9606.ENSP00000353770	0	0	0	0	0.949	0	0	0.226	0.959
ALDH6A1	ABAT	4450308	4446571	9606.ENSP00000450436	9606.ENSP00000379845	0	0	0	0	0.187	0	0.9	0.543	0.959
BDH1	BDH2	4446014	4437277	9606.ENSP00000376184	9606.ENSP00000296424	0	0	0	0	0.053	0	0.8	0.803	0.959
PBK	UBE2C	4449452	4441865	9606.ENSP00000428489	9606.ENSP00000348838	0	0	0	0	0.938	0.183	0	0.258	0.959
GNMT	SHMT1	4444029	4439233	9606.ENSP00000361894	9606.ENSP00000318868	0	0	0	0	0.064	0	0.9	0.602	0.959
XDH	GDA	4445208	4433698	9606.ENSP00000368727	9606.ENSP00000238018	0.167	0	0.225	0	0.088	0	0.9	0.421	0.959
SRD5A2	AKR1D1	4451219	4433819	9606.ENSP00000477587	9606.ENSP00000242375	0	0	0	0	0.057	0	0.9	0.606	0.959
SHMT1	FTCD	4439233	4436927	9606.ENSP00000318868	9606.ENSP00000291670	0.163	0	0	0	0.062	0	0.9	0.55	0.959
CYP2E1	ADH4	4449959	4435613	9606.ENSP00000440689	9606.ENSP00000265512	0.043	0	0	0	0.064	0	0.9	0.588	0.958
PCNA	PARP1	4445167	4442743	9606.ENSP00000368458	9606.ENSP00000355759	0	0	0	0	0.34	0.379	0.9	0.106	0.958
CDK1	SFN	4446389	4441103	9606.ENSP00000378699	9606.ENSP00000340989	0	0	0	0	0.061	0.414	0.9	0.33	0.958
SMC4	MCM2	4441992	4435544	9606.ENSP00000349961	9606.ENSP00000265056	0	0	0	0	0.904	0	0	0.573	0.957
RRM2	UBE2C	4442396	4441865	9606.ENSP00000353770	9606.ENSP00000348838	0	0	0	0	0.92	0.064	0	0.474	0.957
CDK1	MKI67	4446389	4443142	9606.ENSP00000378699	9606.ENSP00000357643	0	0	0	0	0.841	0.379	0	0.599	0.957
ALDH1L1	MTHFD1	4436080	4432975	9606.ENSP00000273450	9606.ENSP00000216605	0	0	0	0	0.064	0	0.9	0.574	0.956
HSD17B6	SULT1E1	4450358	4433371	9606.ENSP00000451406	9606.ENSP00000226444	0	0	0	0	0.063	0	0.9	0.575	0.956
ASS1	ADSSL1	4443929	4440420	9606.ENSP00000361471	9606.ENSP00000333019	0.205	0	0	0	0.189	0	0.9	0.409	0.956
MCM7	FEN1	4438312	4438133	9606.ENSP00000307288	9606.ENSP00000305480	0	0	0	0	0.911	0.053	0	0.51	0.955
CYP8B1	AKR1D1	4439232	4433819	9606.ENSP00000318867	9606.ENSP00000242375	0	0	0	0	0.087	0	0.9	0.547	0.955
CYP2A6	NAT2	4437722	4436677	9606.ENSP00000301141	9606.ENSP00000286479	0	0	0	0	0.063	0	0.9	0.56	0.955
BHMT	BHMT2	4436127	4434418	9606.ENSP00000274353	9606.ENSP00000255192	0	0	0.446	0.978	0.131	0.516	0.9	0.985	0.955
LAMA4	LAMB1	4433505	4433228	9606.ENSP00000230538	9606.ENSP00000222399	0	0	0	0.547	0.254	0.195	0.9	0.724	0.955
SHMT1	SDS	4439233	4434551	9606.ENSP00000318868	9606.ENSP00000257549	0	0	0	0	0.063	0	0.9	0.559	0.955
PHKB	PYGL	4438867	4432954	9606.ENSP00000313504	9606.ENSP00000216392	0	0	0	0	0.077	0	0.9	0.557	0.955
FMO3	CYP2C9	4442952	4434798	9606.ENSP00000356729	9606.ENSP00000260682	0.043	0	0	0	0.062	0.127	0.9	0.505	0.954
SRD5A2	HSD17B2	4451219	4432776	9606.ENSP00000477587	9606.ENSP00000199936	0	0	0	0	0.062	0	0.9	0.551	0.954
PBK	RRM2	4449452	4442396	9606.ENSP00000428489	9606.ENSP00000353770	0	0	0	0	0.936	0	0	0.311	0.954
RRM2	MCM4	4442396	4435007	9606.ENSP00000353770	9606.ENSP00000262105	0	0	0	0	0.932	0	0	0.348	0.954
AOX1	CYP2A6	4444440	4437722	9606.ENSP00000363832	9606.ENSP00000301141	0	0	0	0	0.064	0	0.9	0.554	0.954
ACSL4	ACOX2	4440986	4438346	9606.ENSP00000339787	9606.ENSP00000307697	0.051	0	0	0	0.137	0.162	0.9	0.434	0.954
MKI67	RRM2	4443142	4442396	9606.ENSP00000357643	9606.ENSP00000353770	0	0	0	0	0.923	0	0	0.426	0.953
SMC2	MCM4	4436674	4435007	9606.ENSP00000286398	9606.ENSP00000262105	0	0	0	0	0.918	0	0	0.455	0.953
AASS	PHYKPL	4446143	4438646	9606.ENSP00000377040	9606.ENSP00000310978	0.167	0	0	0	0.087	0	0.9	0.456	0.953
AKR1C4	SRD5A1	4445393	4436117	9606.ENSP00000369814	9606.ENSP00000274192	0	0	0	0	0	0	0.9	0.555	0.953
CYP2E1	ADH7	4449959	4449104	9606.ENSP00000440689	9606.ENSP00000420269	0.043	0	0	0	0.087	0	0.9	0.515	0.952
RRM2	MCM2	4442396	4435544	9606.ENSP00000353770	9606.ENSP00000265056	0	0	0	0	0.927	0	0	0.38	0.952
CYP1A2	CYP3A4	4441211	4440831	9606.ENSP00000342007	9606.ENSP00000337915	0	0	0.442	0.604	0.139	0	0.9	0.935	0.952
ACSL1	FADS2	4449224	4436312	9606.ENSP00000422607	9606.ENSP00000278840	0	0	0	0	0.056	0	0.9	0.54	0.952
HAO2	ACOX2	4451782	4438346	9606.ENSP00000483507	9606.ENSP00000307697	0.044	0	0	0	0.086	0	0.9	0.521	0.952
RFC4	PARP1	4446025	4442743	9606.ENSP00000376272	9606.ENSP00000355759	0	0	0	0	0.336	0.329	0.9	0.061	0.952
ALDH6A1	ALDH2	4450308	4434937	9606.ENSP00000450436	9606.ENSP00000261733	0	0	0.344	0.741	0.19	0.295	0.9	0.652	0.952
HAO2	DAO	4451782	4433414	9606.ENSP00000483507	9606.ENSP00000228476	0	0	0	0	0.201	0	0.9	0.458	0.952
GPT	GLUD1	4446354	4436266	9606.ENSP00000378408	9606.ENSP00000277865	0.059	0	0	0	0.09	0	0.9	0.511	0.952
HSD17B6	AKR1D1	4450358	4433819	9606.ENSP00000451406	9606.ENSP00000242375	0	0	0	0	0.064	0	0.9	0.529	0.952
SDC2	DCN	4438282	4432629	9606.ENSP00000307046	9606.ENSP00000052754	0	0	0	0	0.089	0	0.9	0.507	0.951
CYP2C19	CYP3A4	4443723	4440831	9606.ENSP00000360372	9606.ENSP00000337915	0	0	0.444	0.638	0.178	0	0.9	0.931	0.951
NUSAP1	SMC2	4450429	4436674	9606.ENSP00000453403	9606.ENSP00000286398	0	0	0	0	0.95	0	0	0.057	0.951
EPHX2	CYP2C9	4449539	4434798	9606.ENSP00000430269	9606.ENSP00000260682	0.056	0	0	0	0.051	0.081	0.9	0.5	0.951
SMC2	CENPE	4436674	4435566	9606.ENSP00000286398	9606.ENSP00000265148	0	0	0	0	0.938	0.057	0	0.23	0.951
ADCY5	GNAO1	4449032	4435094	9606.ENSP00000419361	9606.ENSP00000262494	0	0	0	0	0.201	0.184	0.9	0.345	0.951
CYP1A1	CYP3A4	4445265	4440831	9606.ENSP00000369050	9606.ENSP00000337915	0	0	0.443	0.605	0.129	0	0.9	0.895	0.95
HSD11B1	AKR1D1	4442791	4433819	9606.ENSP00000355995	9606.ENSP00000242375	0	0	0	0	0.063	0	0.9	0.511	0.95
CYP2C9	CYP4F2	4434798	4433177	9606.ENSP00000260682	9606.ENSP00000221700	0	0	0.446	0.59	0.107	0	0.9	0.865	0.95
AOX1	CYP2B6	4444440	4439703	9606.ENSP00000363832	9606.ENSP00000324648	0	0	0	0	0.064	0	0.9	0.518	0.95
EPHX2	CYP2C8	4449539	4443714	9606.ENSP00000430269	9606.ENSP00000360317	0.056	0	0	0	0.051	0.081	0.9	0.481	0.949
TDO2	KMO	4450131	4442693	9606.ENSP00000444788	9606.ENSP00000355517	0.18	0	0	0	0.115	0	0	0.935	0.949
CYP3A4	CYP2A6	4440831	4437722	9606.ENSP00000337915	9606.ENSP00000301141	0	0	0.44	0.633	0.14	0	0.9	0.904	0.949
HAO2	GRHPR	4451782	4438861	9606.ENSP00000483507	9606.ENSP00000313432	0.219	0	0	0	0.148	0	0.9	0.327	0.949
CYP2C8	CYP3A4	4443714	4440831	9606.ENSP00000360317	9606.ENSP00000337915	0	0	0.444	0.643	0.138	0	0.9	0.925	0.948
CYP3A4	CYP2B6	4440831	4439703	9606.ENSP00000337915	9606.ENSP00000324648	0	0	0.445	0.637	0.117	0	0.9	0.927	0.948
AOX1	CYP3A4	4444440	4440831	9606.ENSP00000363832	9606.ENSP00000337915	0	0	0	0	0.088	0	0.9	0.481	0.948
RDH16	RBP1	4446780	4433555	9606.ENSP00000381206	9606.ENSP00000232219	0	0	0	0	0.056	0	0.9	0.495	0.948
GYG2	AGL	4445509	4437088	9606.ENSP00000370555	9606.ENSP00000294724	0	0	0	0	0.086	0	0.9	0.485	0.948
HAO1	ACOX2	4445115	4438346	9606.ENSP00000368066	9606.ENSP00000307697	0.044	0	0	0	0.086	0	0.9	0.471	0.947
CTH	CDO1	4443637	4434136	9606.ENSP00000359976	9606.ENSP00000250535	0	0	0	0	0.063	0	0.9	0.481	0.947
CCL20	PPBP	4442174	4437223	9606.ENSP00000351671	9606.ENSP00000296028	0	0	0	0	0.077	0	0.9	0.479	0.947
SMC4	MCM4	4441992	4435007	9606.ENSP00000349961	9606.ENSP00000262105	0	0	0	0	0.905	0	0	0.462	0.947
CYP2B6	SULT2A1	4439703	4433198	9606.ENSP00000324648	9606.ENSP00000222002	0	0	0	0	0.078	0	0.9	0.472	0.947
ADCY5	PRKAR2B	4449032	4435635	9606.ENSP00000419361	9606.ENSP00000265717	0.046	0	0	0	0.139	0.158	0.9	0.348	0.946
CYP2E1	CYP3A4	4449959	4440831	9606.ENSP00000440689	9606.ENSP00000337915	0	0	0.441	0.618	0.061	0	0.9	0.922	0.946
ADH1C	ALDH2	4449347	4434937	9606.ENSP00000426083	9606.ENSP00000261733	0.048	0	0	0	0.087	0	0.65	0.843	0.946
ACSL1	FABP1	4449224	4437198	9606.ENSP00000422607	9606.ENSP00000295834	0	0	0	0	0.063	0	0.9	0.476	0.946
ACSL4	ACADL	4440986	4433600	9606.ENSP00000339787	9606.ENSP00000233710	0.051	0	0	0	0.137	0.087	0.9	0.381	0.945
CYP2C19	CYP4F2	4443723	4433177	9606.ENSP00000360372	9606.ENSP00000221700	0	0	0.445	0.59	0.13	0	0.9	0.674	0.945
ADH4	ALDH2	4435613	4434937	9606.ENSP00000265512	9606.ENSP00000261733	0.048	0	0	0	0.063	0	0.65	0.846	0.945
CTH	SDS	4443637	4434551	9606.ENSP00000359976	9606.ENSP00000257549	0.165	0	0	0	0.081	0	0.8	0.68	0.944
AKR1C4	HSD11B1	4445393	4442791	9606.ENSP00000369814	9606.ENSP00000355995	0	0	0	0	0.062	0	0.9	0.453	0.944
CYP4A11	CYP2A6	4438655	4437722	9606.ENSP00000311095	9606.ENSP00000301141	0	0	0.442	0.573	0.135	0	0.9	0.605	0.944
CALB2	PVALB	4438327	4432927	9606.ENSP00000307508	9606.ENSP00000216200	0	0	0	0	0.108	0	0	0.94	0.944
CYP2E1	CYP4A11	4449959	4438655	9606.ENSP00000440689	9606.ENSP00000311095	0	0	0.439	0.574	0.097	0	0.9	0.686	0.944
CYP2C8	CYP4A11	4443714	4438655	9606.ENSP00000360317	9606.ENSP00000311095	0	0	0.444	0.586	0.113	0	0.9	0.682	0.944
SARDH	DAO	4443828	4433414	9606.ENSP00000360938	9606.ENSP00000228476	0.079	0	0	0	0.063	0.268	0.9	0.255	0.944
RGN	IDNK	4446652	4444727	9606.ENSP00000380365	9606.ENSP00000365601	0.247	0	0	0	0.061	0	0.9	0.307	0.944
SRD5A2	AKR1C4	4451219	4445393	9606.ENSP00000477587	9606.ENSP00000369814	0	0	0	0	0.074	0	0.9	0.451	0.944
CYP1A1	SULT1E1	4445265	4433371	9606.ENSP00000369050	9606.ENSP00000226444	0	0	0	0	0.063	0	0.9	0.445	0.943
GPC3	DCN	4446259	4432629	9606.ENSP00000377836	9606.ENSP00000052754	0	0	0	0	0.061	0.064	0.9	0.429	0.943
HSD17B6	CYP3A4	4450358	4440831	9606.ENSP00000451406	9606.ENSP00000337915	0	0	0	0	0.066	0.064	0.9	0.428	0.943
CYP2B6	CYP4A11	4439703	4438655	9606.ENSP00000324648	9606.ENSP00000311095	0	0	0.44	0.577	0.08	0	0.9	0.682	0.943
CYP4A11	CYP2C9	4438655	4434798	9606.ENSP00000311095	9606.ENSP00000260682	0	0	0.445	0.591	0.115	0	0.9	0.66	0.943
EPM2A	GYS2	4442904	4434833	9606.ENSP00000356489	9606.ENSP00000261195	0	0	0	0	0.062	0.158	0.9	0.367	0.943
AOX1	AGXT2	4444440	4433532	9606.ENSP00000363832	9606.ENSP00000231420	0	0	0	0	0.064	0	0.9	0.444	0.943
HSD17B6	CYP1A1	4450358	4445265	9606.ENSP00000451406	9606.ENSP00000369050	0	0	0	0	0.062	0.064	0.9	0.43	0.943
CYP3A4	SULT1E1	4440831	4433371	9606.ENSP00000337915	9606.ENSP00000226444	0	0	0	0	0.086	0	0.9	0.429	0.943
CYP1A1	CYP4A11	4445265	4438655	9606.ENSP00000369050	9606.ENSP00000311095	0	0	0.442	0.575	0.116	0	0.9	0.6	0.942
AOC3	ALDH2	4438776	4434937	9606.ENSP00000312326	9606.ENSP00000261733	0	0	0	0	0.138	0.262	0.9	0.207	0.942
CPS1	GLUD1	4448239	4436266	9606.ENSP00000402608	9606.ENSP00000277865	0.045	0	0	0	0.064	0	0.9	0.431	0.942
CYP2C19	CYP4A11	4443723	4438655	9606.ENSP00000360372	9606.ENSP00000311095	0	0	0.444	0.592	0.102	0	0.9	0.655	0.942
FN1	PPBP	4441661	4437223	9606.ENSP00000346839	9606.ENSP00000296028	0	0	0	0	0	0	0.9	0.436	0.941
KIF4A	UBE2C	4444386	4441865	9606.ENSP00000363524	9606.ENSP00000348838	0	0	0	0	0.905	0.084	0	0.38	0.941
KIF23	MCM5	4434773	4432914	9606.ENSP00000260363	9606.ENSP00000216122	0	0	0	0	0.927	0	0	0.231	0.941
SUOX	AOX1	4446227	4444440	9606.ENSP00000377668	9606.ENSP00000363832	0	0	0	0	0	0	0	0.941	0.941
FBP2	HKDC1	4444539	4441643	9606.ENSP00000364486	9606.ENSP00000346643	0	0	0	0	0.054	0	0.9	0.431	0.941
MCM3	KIF23	4451546	4434773	9606.ENSP00000480987	9606.ENSP00000260363	0	0	0	0	0.93	0	0	0.192	0.941
ENO3	PCK1	4439661	4439313	9606.ENSP00000324105	9606.ENSP00000319814	0	0	0	0	0	0	0.9	0.428	0.94
STMN1	CAMK2B	4448554	4446447	9606.ENSP00000410452	9606.ENSP00000379098	0	0	0	0	0.055	0	0.9	0.421	0.94
GPC3	VCAN	4446259	4435552	9606.ENSP00000377836	9606.ENSP00000265077	0	0	0	0	0.065	0	0.9	0.416	0.94
ENO3	PCK2	4439661	4432982	9606.ENSP00000324105	9606.ENSP00000216780	0	0	0	0	0	0	0.9	0.427	0.94
PGM1	HKDC1	4443663	4441643	9606.ENSP00000360124	9606.ENSP00000346643	0	0	0	0	0.112	0	0.9	0.387	0.94
RFC4	MSH6	4446025	4433630	9606.ENSP00000376272	9606.ENSP00000234420	0.049	0	0	0	0.724	0.123	0	0.766	0.939
CYP1A2	CYP4A11	4441211	4438655	9606.ENSP00000342007	9606.ENSP00000311095	0	0	0.438	0.575	0.077	0	0.9	0.583	0.939
CYP3A4	CYP4A11	4440831	4438655	9606.ENSP00000337915	9606.ENSP00000311095	0	0	0.447	0.685	0.116	0	0.9	0.765	0.939
RRM2	MCM7	4442396	4438312	9606.ENSP00000353770	9606.ENSP00000307288	0	0	0	0	0.881	0	0	0.51	0.939
CYP4A22	CYP4A11	4443831	4438655	9606.ENSP00000360958	9606.ENSP00000311095	0	0	0.449	0.986	0.089	0.692	0.8	0.061	0.939
SDC2	VCAN	4438282	4435552	9606.ENSP00000307046	9606.ENSP00000265077	0	0	0	0	0.069	0	0.9	0.404	0.939
FN1	ITGA9	4441661	4435491	9606.ENSP00000346839	9606.ENSP00000264741	0	0	0	0	0.061	0	0.9	0.412	0.939
GYG2	UGP2	4445509	4440890	9606.ENSP00000370555	9606.ENSP00000338703	0	0	0	0	0.103	0	0.9	0.378	0.939
AOX1	ADH1B	4444440	4438237	9606.ENSP00000363832	9606.ENSP00000306606	0	0	0	0	0.108	0	0.9	0.367	0.938
SHMT1	DAO	4439233	4433414	9606.ENSP00000318868	9606.ENSP00000228476	0.124	0	0	0	0.061	0	0.9	0.331	0.937
ALDH6A1	AGXT2	4450308	4433532	9606.ENSP00000450436	9606.ENSP00000231420	0	0.037	0	0	0.07	0	0.9	0.385	0.937
CYP2C8	CYP4F2	4443714	4433177	9606.ENSP00000360317	9606.ENSP00000221700	0	0	0.445	0.581	0.085	0	0.9	0.518	0.937
CYP2E1	ADH6	4449959	4446342	9606.ENSP00000440689	9606.ENSP00000378359	0.043	0	0	0	0.079	0	0.9	0.363	0.936
CYP2B6	CYP4F2	4439703	4433177	9606.ENSP00000324648	9606.ENSP00000221700	0	0	0.443	0.597	0.079	0	0.9	0.515	0.936
MCM3	RRM2	4451546	4442396	9606.ENSP00000480987	9606.ENSP00000353770	0	0	0	0	0.908	0	0	0.332	0.936
MCM7	SMC2	4438312	4436674	9606.ENSP00000307288	9606.ENSP00000286398	0	0	0	0	0.897	0	0	0.404	0.936
DAK	ALDOB	4446343	4444463	9606.ENSP00000378360	9606.ENSP00000363988	0	0	0	0	0.077	0	0.9	0.362	0.936
FTCD	ALDH1L1	4436927	4436080	9606.ENSP00000291670	9606.ENSP00000273450	0	0	0	0	0.064	0	0.9	0.377	0.936
NAGS	GLUD1	4437012	4436266	9606.ENSP00000293404	9606.ENSP00000277865	0.052	0	0	0	0.05	0	0.9	0.368	0.935
UHRF1	MCM5	4451406	4432914	9606.ENSP00000479617	9606.ENSP00000216122	0	0	0	0	0.925	0	0	0.167	0.935
CYP2E1	CYP4F2	4449959	4433177	9606.ENSP00000440689	9606.ENSP00000221700	0	0	0.44	0.575	0.061	0	0.9	0.493	0.935
CYP1A1	HSD17B2	4445265	4432776	9606.ENSP00000369050	9606.ENSP00000199936	0	0	0	0	0.064	0.064	0.9	0.35	0.935
SRR	SHMT1	4440956	4439233	9606.ENSP00000339435	9606.ENSP00000318868	0	0	0	0	0.062	0	0.9	0.368	0.935
FBP1	HKDC1	4448472	4441643	9606.ENSP00000408025	9606.ENSP00000346643	0	0	0	0	0.049	0	0.9	0.378	0.935
HAO1	HOGA1	4445115	4443592	9606.ENSP00000368066	9606.ENSP00000359680	0.148	0	0	0	0.15	0	0.9	0.215	0.935
ACSM3	ACADS	4436811	4433826	9606.ENSP00000289416	9606.ENSP00000242592	0	0.005	0	0	0.064	0	0.9	0.363	0.935
PGM1	GCK	4443663	4433282	9606.ENSP00000360124	9606.ENSP00000223366	0	0	0	0	0.112	0	0.9	0.319	0.934
EPHX2	CYP2B6	4449539	4439703	9606.ENSP00000430269	9606.ENSP00000324648	0.056	0	0	0	0.051	0.081	0.9	0.326	0.934
CYP1A1	SULT2A1	4445265	4433198	9606.ENSP00000369050	9606.ENSP00000222002	0	0	0	0	0.063	0	0.9	0.356	0.934
GLDC	GNMT	4445533	4444029	9606.ENSP00000370737	9606.ENSP00000361894	0	0	0	0	0.063	0	0.9	0.354	0.934
HAO2	HOGA1	4451782	4443592	9606.ENSP00000483507	9606.ENSP00000359680	0.148	0	0	0	0.15	0	0.9	0.203	0.934
CDK1	FEN1	4446389	4438133	9606.ENSP00000378699	9606.ENSP00000305480	0	0	0	0	0.849	0.362	0	0.374	0.934
GPC3	FN1	4446259	4441661	9606.ENSP00000377836	9606.ENSP00000346839	0	0	0	0	0.078	0	0.9	0.349	0.934
CHEK2	MCM4	4445704	4435007	9606.ENSP00000372023	9606.ENSP00000262105	0	0	0	0	0.202	0.716	0	0.73	0.933
CYP1A2	CYP2A6	4441211	4437722	9606.ENSP00000342007	9606.ENSP00000301141	0	0	0.435	0.776	0.108	0	0.9	0.912	0.932
PBK	KIF4A	4449452	4444386	9606.ENSP00000428489	9606.ENSP00000363524	0	0	0	0	0.896	0.126	0	0.318	0.932
HAO2	HAO1	4451782	4445115	9606.ENSP00000483507	9606.ENSP00000368066	0	0	0.449	0.939	0.299	0	0.9	0.936	0.932
MKI67	SMC4	4443142	4441992	9606.ENSP00000357643	9606.ENSP00000349961	0	0	0	0	0.919	0	0	0.187	0.932
NUSAP1	KIF4A	4450429	4444386	9606.ENSP00000453403	9606.ENSP00000363524	0	0	0	0	0.861	0	0	0.535	0.932
SRR	SDS	4440956	4434551	9606.ENSP00000339435	9606.ENSP00000257549	0	0	0.358	0.656	0	0	0.9	0.718	0.932
ABAT	ALDH2	4446571	4434937	9606.ENSP00000379845	9606.ENSP00000261733	0.053	0	0	0	0.113	0.126	0.9	0.219	0.932
MCM3	TOP2A	4451546	4448614	9606.ENSP00000480987	9606.ENSP00000411532	0	0	0	0	0.855	0.05	0	0.539	0.931
RFC4	RRM2	4446025	4442396	9606.ENSP00000376272	9606.ENSP00000353770	0	0	0	0	0.873	0.057	0	0.467	0.931
CYP1A2	CYP2C9	4441211	4434798	9606.ENSP00000342007	9606.ENSP00000260682	0	0	0.444	0.772	0.077	0	0.9	0.923	0.931
CYP2C19	CYP1A2	4443723	4441211	9606.ENSP00000360372	9606.ENSP00000342007	0	0	0.444	0.751	0	0	0.9	0.923	0.93
CYP1A2	CYP2B6	4441211	4439703	9606.ENSP00000342007	9606.ENSP00000324648	0	0	0.439	0.767	0.068	0	0.9	0.92	0.93
CYP2E1	CYP1A2	4449959	4441211	9606.ENSP00000440689	9606.ENSP00000342007	0	0	0.442	0.769	0.062	0	0.9	0.921	0.93
SHMT1	AGXT2	4439233	4433532	9606.ENSP00000318868	9606.ENSP00000231420	0.048	0	0	0	0.063	0	0.9	0.31	0.93
CYP1A1	HSD11B1	4445265	4442791	9606.ENSP00000369050	9606.ENSP00000355995	0	0	0	0	0.145	0.131	0.9	0.17	0.93
RRM2	MCM6	4442396	4435383	9606.ENSP00000353770	9606.ENSP00000264156	0	0	0	0	0.89	0	0	0.39	0.93
PARK2	UBE2C	4442756	4441865	9606.ENSP00000355865	9606.ENSP00000348838	0	0	0	0	0	0.309	0.9	0.072	0.93
RDH16	AOX1	4446780	4444440	9606.ENSP00000381206	9606.ENSP00000363832	0	0	0	0	0.062	0	0.9	0.318	0.93
CPS1	NAGS	4448239	4437012	9606.ENSP00000402608	9606.ENSP00000293404	0.185	0	0	0	0.226	0	0	0.896	0.929
AOX1	ADH1A	4444440	4432830	9606.ENSP00000363832	9606.ENSP00000209668	0	0	0	0	0.097	0	0.9	0.281	0.929
HSD11B1	CYP3A4	4442791	4440831	9606.ENSP00000355995	9606.ENSP00000337915	0	0	0	0	0.113	0.059	0.9	0.255	0.929
TOP2A	MCM2	4448614	4435544	9606.ENSP00000411532	9606.ENSP00000265056	0	0	0	0	0.812	0.05	0	0.637	0.929
AOX1	CYP1A2	4444440	4441211	9606.ENSP00000363832	9606.ENSP00000342007	0	0	0	0	0.062	0	0.9	0.309	0.929
MCM4	MSH6	4435007	4433630	9606.ENSP00000262105	9606.ENSP00000234420	0	0	0	0	0.861	0.052	0	0.505	0.929
SPTBN2	RACGAP1	4449634	4448310	9606.ENSP00000432568	9606.ENSP00000404190	0	0	0	0	0	0.168	0.9	0.21	0.928
CYP1A1	CYP2B6	4445265	4439703	9606.ENSP00000369050	9606.ENSP00000324648	0	0	0.437	0.801	0.087	0	0.9	0.893	0.928
EPHX2	HAO1	4449539	4445115	9606.ENSP00000430269	9606.ENSP00000368066	0.156	0	0	0	0.063	0	0.9	0.206	0.928
ABAT	AGXT2	4446571	4433532	9606.ENSP00000379845	9606.ENSP00000231420	0	0	0	0.582	0.086	0	0.9	0.607	0.928
CYP2C8	CYP1A2	4443714	4441211	9606.ENSP00000360317	9606.ENSP00000342007	0	0	0.444	0.763	0	0	0.9	0.891	0.928
HADH	ACADS	4451107	4433826	9606.ENSP00000474560	9606.ENSP00000242592	0.071	0.003	0.37	0	0.556	0	0	0.753	0.927
ABAT	UPB1	4446571	4439682	9606.ENSP00000379845	9606.ENSP00000324343	0.07	0	0	0	0.09	0	0.9	0.242	0.927
ROBO1	CXCL12	4449112	4446453	9606.ENSP00000420321	9606.ENSP00000379140	0	0	0	0	0.065	0	0.9	0.291	0.927
HSD17B6	AOX1	4450358	4444440	9606.ENSP00000451406	9606.ENSP00000363832	0	0	0	0	0.062	0	0.9	0.292	0.927
CYP2E1	CYP1A1	4449959	4445265	9606.ENSP00000440689	9606.ENSP00000369050	0	0	0.439	0.788	0.063	0	0.9	0.893	0.927
AKR1D1	HSD17B2	4433819	4432776	9606.ENSP00000242375	9606.ENSP00000199936	0	0	0	0	0.064	0	0.9	0.284	0.927
CHEK2	MCM5	4445704	4432914	9606.ENSP00000372023	9606.ENSP00000216122	0	0	0	0	0.823	0.31	0	0.456	0.927
CYP3A4	HSD17B2	4440831	4432776	9606.ENSP00000337915	9606.ENSP00000199936	0	0	0	0	0.07	0.064	0.9	0.262	0.927
HELLS	MCM2	4446220	4435544	9606.ENSP00000377601	9606.ENSP00000265056	0	0	0	0	0.892	0.157	0	0.261	0.927
ADCY5	PTGIR	4449032	4436902	9606.ENSP00000419361	9606.ENSP00000291294	0	0	0	0	0.063	0.06	0.9	0.275	0.927
CYP1A1	CYP2C9	4445265	4434798	9606.ENSP00000369050	9606.ENSP00000260682	0	0	0.446	0.803	0.087	0	0.9	0.791	0.926
CTH	BHMT2	4443637	4434418	9606.ENSP00000359976	9606.ENSP00000255192	0.184	0	0	0	0.08	0	0.8	0.57	0.926
ALDH6A1	ACAA2	4450308	4436619	9606.ENSP00000450436	9606.ENSP00000285093	0	0	0	0	0.192	0	0.9	0.149	0.925
HAO2	EPHX2	4451782	4449539	9606.ENSP00000483507	9606.ENSP00000430269	0.156	0	0	0	0.062	0	0.9	0.168	0.925
BBOX1	ALDH2	4435209	4434937	9606.ENSP00000263182	9606.ENSP00000261733	0	0	0	0	0.096	0.111	0.9	0.18	0.925
AOX1	CYP2C9	4444440	4434798	9606.ENSP00000363832	9606.ENSP00000260682	0	0	0	0	0.064	0	0.9	0.266	0.925
TOP2A	MCM7	4448614	4438312	9606.ENSP00000411532	9606.ENSP00000307288	0	0	0	0	0.744	0.05	0	0.719	0.925
SMC4	MCM5	4441992	4432914	9606.ENSP00000349961	9606.ENSP00000216122	0	0	0	0	0.894	0	0	0.322	0.925
SARDH	DMGDH	4443828	4434417	9606.ENSP00000360938	9606.ENSP00000255189	0	0	0.439	0.813	0.064	0	0.9	0.95	0.925
AKR1B10	DCXR	4442268	4437953	9606.ENSP00000352584	9606.ENSP00000303356	0	0	0	0	0.055	0	0.9	0.261	0.924
AOX1	ADH4	4444440	4435613	9606.ENSP00000363832	9606.ENSP00000265512	0	0	0	0	0.063	0	0.9	0.258	0.924
ALDH6A1	ACACB	4450308	4441110	9606.ENSP00000450436	9606.ENSP00000341044	0	0	0	0	0.086	0	0.9	0.243	0.924
EPHX2	DAO	4449539	4433414	9606.ENSP00000430269	9606.ENSP00000228476	0.178	0	0	0	0.061	0	0.9	0.137	0.924
CYP1A1	CYP2A6	4445265	4437722	9606.ENSP00000369050	9606.ENSP00000301141	0	0	0.434	0.815	0.087	0	0.9	0.802	0.924
CYP1A1	CYP2C8	4445265	4443714	9606.ENSP00000369050	9606.ENSP00000360317	0	0	0.446	0.8	0.087	0	0.9	0.709	0.924
TOP2A	RACGAP1	4448614	4448310	9606.ENSP00000411532	9606.ENSP00000404190	0	0	0	0	0.887	0	0	0.359	0.924
NPY	CXCL12	4447109	4446453	9606.ENSP00000384364	9606.ENSP00000379140	0	0	0	0	0	0	0.9	0.268	0.923
ALDH2	AGXT2	4434937	4433532	9606.ENSP00000261733	9606.ENSP00000231420	0.053	0.002	0	0	0.113	0.126	0.9	0.115	0.923
CYP4A11	FABP1	4438655	4437198	9606.ENSP00000311095	9606.ENSP00000295834	0	0	0	0	0.096	0	0.9	0.224	0.923
ACADS	GCDH	4433826	4433208	9606.ENSP00000242592	9606.ENSP00000222214	0	0	0.32	0.764	0.063	0	0.9	0.696	0.923
FABP1	SULT2A1	4437198	4433198	9606.ENSP00000295834	9606.ENSP00000222002	0	0	0	0	0.172	0	0.9	0.149	0.923
HELLS	MCM5	4446220	4432914	9606.ENSP00000377601	9606.ENSP00000216122	0	0	0	0	0.87	0.261	0	0.255	0.922
RRM2	MCM5	4442396	4432914	9606.ENSP00000353770	9606.ENSP00000216122	0	0	0	0	0.873	0	0	0.415	0.922
GYG2	PYGL	4445509	4432954	9606.ENSP00000370555	9606.ENSP00000216392	0	0	0	0	0.074	0.054	0.9	0.215	0.922
SMC2	MCM5	4436674	4432914	9606.ENSP00000286398	9606.ENSP00000216122	0	0	0	0	0.886	0	0	0.343	0.922
PBK	KIF23	4449452	4434773	9606.ENSP00000428489	9606.ENSP00000260363	0	0	0	0	0.902	0.126	0	0.166	0.922
SPTBN2	KIF4A	4449634	4444386	9606.ENSP00000432568	9606.ENSP00000363524	0	0	0	0	0.063	0.051	0.9	0.232	0.922
UHRF1	TOP2A	4451406	4448614	9606.ENSP00000479617	9606.ENSP00000411532	0.045	0	0	0	0.773	0.457	0	0.42	0.922
MCM3	SMC2	4451546	4436674	9606.ENSP00000480987	9606.ENSP00000286398	0	0	0	0	0.905	0	0	0.21	0.922
CPS1	GLS2	4448239	4438590	9606.ENSP00000402608	9606.ENSP00000310447	0	0	0	0	0.087	0	0.9	0.216	0.922
UHRF1	MCM2	4451406	4435544	9606.ENSP00000479617	9606.ENSP00000265056	0	0	0	0	0.894	0	0	0.294	0.922
ADCY5	VIPR1	4449032	4439908	9606.ENSP00000419361	9606.ENSP00000327246	0	0	0	0	0.074	0.092	0.9	0.176	0.921
HADH	ABAT	4451107	4446571	9606.ENSP00000474560	9606.ENSP00000379845	0	0	0	0	0.062	0	0.9	0.229	0.921
CYP1A1	AOX1	4445265	4444440	9606.ENSP00000369050	9606.ENSP00000363832	0	0	0	0	0.065	0	0.9	0.224	0.921
EPHX2	ACOX2	4449539	4438346	9606.ENSP00000430269	9606.ENSP00000307697	0	0	0	0	0.085	0	0.9	0.214	0.921
CDK1	PRKAR2B	4446389	4435635	9606.ENSP00000378699	9606.ENSP00000265717	0	0	0	0	0.078	0.131	0.9	0.132	0.921
SDC2	LAMB1	4438282	4433228	9606.ENSP00000307046	9606.ENSP00000222399	0	0	0	0	0.112	0	0.9	0.171	0.92
ACSM5	FADS2	4439963	4436312	9606.ENSP00000327916	9606.ENSP00000278840	0	0	0	0	0.061	0	0.9	0.226	0.92
CYP2E1	HSD11B1	4449959	4442791	9606.ENSP00000440689	9606.ENSP00000355995	0	0	0	0	0.102	0.131	0.9	0.102	0.92
TAT	BHMT	4441813	4436127	9606.ENSP00000348234	9606.ENSP00000274353	0	0	0	0	0.102	0	0.9	0.18	0.919
AOX1	CYP2C8	4444440	4443714	9606.ENSP00000363832	9606.ENSP00000360317	0	0	0	0	0.064	0	0.9	0.211	0.919
GPT	NAGS	4446354	4437012	9606.ENSP00000378408	9606.ENSP00000293404	0.075	0	0	0	0.114	0	0.9	0.133	0.919
HSD11B1	CYP2A6	4442791	4437722	9606.ENSP00000355995	9606.ENSP00000301141	0	0	0	0	0.11	0.134	0.9	0.081	0.919
MBL2	COLEC10	4444298	4440388	9606.ENSP00000363079	9606.ENSP00000332723	0	0	0	0.749	0.109	0	0.9	0.525	0.918
ADH1C	AOX1	4449347	4444440	9606.ENSP00000426083	9606.ENSP00000363832	0	0	0	0	0.063	0	0.9	0.203	0.918
ACSL4	FADS2	4440986	4436312	9606.ENSP00000339787	9606.ENSP00000278840	0	0	0	0	0.063	0	0.9	0.201	0.918
CTH	AGXT2	4443637	4433532	9606.ENSP00000359976	9606.ENSP00000231420	0	0	0	0	0.08	0	0.9	0.186	0.918
GLDC	GLS2	4445533	4438590	9606.ENSP00000370737	9606.ENSP00000310447	0	0	0	0	0.081	0	0.8	0.593	0.918
ADH7	AOX1	4449104	4444440	9606.ENSP00000420269	9606.ENSP00000363832	0	0	0	0	0.063	0	0.9	0.194	0.917
ALDH6A1	AOX1	4450308	4444440	9606.ENSP00000450436	9606.ENSP00000363832	0	0	0	0	0.088	0	0.9	0.171	0.917
KIF4A	SMC2	4444386	4436674	9606.ENSP00000363524	9606.ENSP00000286398	0	0	0	0	0.826	0.057	0	0.539	0.917
HADH	AGXT2	4451107	4433532	9606.ENSP00000474560	9606.ENSP00000231420	0	0	0	0	0.063	0	0.9	0.179	0.916
PBK	RACGAP1	4449452	4448310	9606.ENSP00000428489	9606.ENSP00000404190	0	0	0	0	0.898	0.064	0	0.188	0.916
ADSSL1	ASNS	4440420	4432722	9606.ENSP00000333019	9606.ENSP00000175506	0.059	0	0	0	0.139	0	0.9	0.09	0.916
TOP2A	MCM4	4448614	4435007	9606.ENSP00000411532	9606.ENSP00000262105	0	0	0	0	0.846	0.05	0	0.471	0.916
ADH1C	ADH1A	4449347	4432830	9606.ENSP00000426083	9606.ENSP00000209668	0	0	0.449	0.985	0.182	0	0.9	0.86	0.916
VCAN	LAMB1	4435552	4433228	9606.ENSP00000265077	9606.ENSP00000222399	0	0	0	0	0.063	0	0.9	0.171	0.915
ADH6	AOX1	4446342	4444440	9606.ENSP00000378359	9606.ENSP00000363832	0	0	0	0	0.063	0	0.9	0.165	0.915
CYP1A1	FABP1	4445265	4437198	9606.ENSP00000369050	9606.ENSP00000295834	0	0	0	0	0.129	0	0.9	0.108	0.915
HSD17B8	SULT1E1	4444431	4433371	9606.ENSP00000363794	9606.ENSP00000226444	0	0	0	0	0	0	0.9	0.193	0.915
GLDC	DAO	4445533	4433414	9606.ENSP00000370737	9606.ENSP00000228476	0	0	0	0	0.081	0	0.9	0.152	0.915
CYP2E1	AKR1B10	4449959	4442268	9606.ENSP00000440689	9606.ENSP00000352584	0	0	0	0	0.061	0	0.9	0.169	0.915
ADCY5	NPY	4449032	4447109	9606.ENSP00000419361	9606.ENSP00000384364	0	0	0	0	0.076	0	0.9	0.161	0.915
KMO	ACMSD	4442693	4441832	9606.ENSP00000355517	9606.ENSP00000348459	0.185	0	0.296	0	0.15	0	0	0.847	0.915
CXCL12	GNAO1	4446453	4435094	9606.ENSP00000379140	9606.ENSP00000262494	0	0	0	0	0	0	0.9	0.185	0.915
UPB1	ALDH2	4439682	4434937	9606.ENSP00000324343	9606.ENSP00000261733	0	0	0	0	0.09	0	0.9	0.131	0.914
CYP2E1	CYP2A6	4449959	4437722	9606.ENSP00000440689	9606.ENSP00000301141	0	0	0.44	0.94	0.108	0	0.9	0.908	0.914
AOX1	RDH5	4444440	4434580	9606.ENSP00000363832	9606.ENSP00000257895	0	0	0	0	0.061	0	0.9	0.167	0.914
GYG2	EPM2A	4445509	4442904	9606.ENSP00000370555	9606.ENSP00000356489	0	0	0	0	0.062	0	0.9	0.165	0.914
ACOX2	DAO	4438346	4433414	9606.ENSP00000307697	9606.ENSP00000228476	0	0	0	0	0.061	0	0.9	0.167	0.914
SPON1	THBS2	4450627	4442741	9606.ENSP00000460236	9606.ENSP00000355751	0	0	0	0.56	0.072	0	0.9	0.276	0.913
SULT1A1	ADH1B	4446428	4438237	9606.ENSP00000378972	9606.ENSP00000306606	0	0	0	0	0.064	0	0.9	0.149	0.913
GPC3	LAMB1	4446259	4433228	9606.ENSP00000377836	9606.ENSP00000222399	0	0	0	0	0.096	0	0.9	0.118	0.913
SARDH	AGXT2	4443828	4433532	9606.ENSP00000360938	9606.ENSP00000231420	0.069	0	0	0	0.064	0	0.9	0.127	0.913
GYS2	PYGL	4434833	4432954	9606.ENSP00000261195	9606.ENSP00000216392	0	0	0	0	0.511	0	0	0.831	0.913
FN1	DCN	4441661	4432629	9606.ENSP00000346839	9606.ENSP00000052754	0	0	0	0	0.157	0.379	0	0.846	0.913
HSD17B8	AKR1D1	4444431	4433819	9606.ENSP00000363794	9606.ENSP00000242375	0	0	0	0	0.064	0	0.9	0.149	0.913
CYP2A6	CYP2C9	4437722	4434798	9606.ENSP00000301141	9606.ENSP00000260682	0	0	0.445	0.945	0.108	0	0.9	0.893	0.913
HSD17B8	SRD5A1	4444431	4436117	9606.ENSP00000363794	9606.ENSP00000274192	0	0	0	0	0	0	0.9	0.172	0.913
TAT	BHMT2	4441813	4434418	9606.ENSP00000348234	9606.ENSP00000255192	0	0	0	0	0.085	0	0.9	0.116	0.912
COL28A1	COL6A6	4446920	4442128	9606.ENSP00000382356	9606.ENSP00000351310	0	0	0	0.598	0.064	0.063	0.9	0.25	0.912
DBH	AOC3	4446100	4438776	9606.ENSP00000376776	9606.ENSP00000312326	0	0	0	0	0.059	0	0.9	0.146	0.912
CYP2C19	CYP2C8	4443723	4443714	9606.ENSP00000360372	9606.ENSP00000360317	0	0	0.449	0.98	0.137	0	0.9	0.92	0.912
CYP2B6	CYP2C9	4439703	4434798	9606.ENSP00000324648	9606.ENSP00000260682	0	0	0.446	0.945	0.09	0	0.9	0.92	0.912
MKI67	UBE2C	4443142	4441865	9606.ENSP00000357643	9606.ENSP00000348838	0	0	0	0	0.846	0	0	0.454	0.912
TFRC	CPD	4442333	4433330	9606.ENSP00000353224	9606.ENSP00000225719	0	0	0	0	0	0	0.9	0.157	0.912
COL15A1	COL6A6	4444486	4442128	9606.ENSP00000364140	9606.ENSP00000351310	0	0	0	0.557	0.061	0	0.9	0.268	0.912
ADH6	UGT2B10	4446342	4435601	9606.ENSP00000378359	9606.ENSP00000265403	0	0	0	0	0.16	0	0.9	0	0.912
CYP2E1	CYP2C8	4449959	4443714	9606.ENSP00000440689	9606.ENSP00000360317	0	0	0.444	0.96	0.113	0	0.9	0.798	0.912
GNMT	AGXT2	4444029	4433532	9606.ENSP00000361894	9606.ENSP00000231420	0	0	0	0	0.086	0	0.9	0.108	0.911
FCN2	FCN3	4436933	4435966	9606.ENSP00000291744	9606.ENSP00000270879	0	0	0	0.934	0.099	0	0.9	0.917	0.911
ABAT	AOX1	4446571	4444440	9606.ENSP00000379845	9606.ENSP00000363832	0	0	0	0	0.063	0	0.9	0.133	0.911
P4HA2	COL15A1	4447190	4444486	9606.ENSP00000384999	9606.ENSP00000364140	0	0	0	0	0.1	0	0.9	0.098	0.911
ASS1	ASPA	4443929	4435190	9606.ENSP00000361471	9606.ENSP00000263080	0	0	0	0	0.061	0	0.9	0.135	0.911
COL28A1	COL15A1	4446920	4444486	9606.ENSP00000382356	9606.ENSP00000364140	0	0	0	0.586	0.062	0	0.9	0.27	0.911
UGT1A4	CYP2B6	4444178	4439703	9606.ENSP00000362508	9606.ENSP00000324648	0	0	0	0	0.141	0	0.65	0.727	0.911
CYP2C19	CYP2B6	4443723	4439703	9606.ENSP00000360372	9606.ENSP00000324648	0	0	0.446	0.944	0.083	0	0.9	0.92	0.911
CYP2B6	CYP2A6	4439703	4437722	9606.ENSP00000324648	9606.ENSP00000301141	0	0	0.445	0.952	0.089	0	0.9	0.92	0.911
PPBP	SPARC	4437223	4433520	9606.ENSP00000296028	9606.ENSP00000231061	0	0	0	0	0	0	0.9	0.146	0.91
SRR	DAO	4440956	4433414	9606.ENSP00000339435	9606.ENSP00000228476	0.053	0	0	0	0.066	0.063	0	0.905	0.91
TNXB	VCAN	4448463	4435552	9606.ENSP00000407685	9606.ENSP00000265077	0	0	0	0	0	0	0.9	0.146	0.91
CYP2E1	CYP2B6	4449959	4439703	9606.ENSP00000440689	9606.ENSP00000324648	0	0	0.441	0.936	0.064	0	0.9	0.892	0.91
MTHFD1L	MTHFD1	4451278	4432975	9606.ENSP00000478253	9606.ENSP00000216605	0	0	0.448	0.963	0.099	0	0.9	0.91	0.91
ASPA	ASNS	4435190	4432722	9606.ENSP00000263080	9606.ENSP00000175506	0	0	0	0	0	0	0.9	0.138	0.91
CYP2E1	CYP2C9	4449959	4434798	9606.ENSP00000440689	9606.ENSP00000260682	0	0	0.444	0.961	0.099	0	0.9	0.895	0.91
CYP4A11	CYP4F2	4438655	4433177	9606.ENSP00000311095	9606.ENSP00000221700	0	0	0.448	0.913	0	0	0.9	0.813	0.91
ACSM5	ACADS	4439963	4433826	9606.ENSP00000327916	9606.ENSP00000242592	0	0.009	0	0	0.064	0	0.9	0.108	0.909
ALDH2	ADH1A	4434937	4432830	9606.ENSP00000261733	9606.ENSP00000209668	0.048	0	0	0	0.135	0	0.65	0.724	0.909
XDH	NAT2	4445208	4436677	9606.ENSP00000368727	9606.ENSP00000286479	0	0	0	0	0.102	0	0.9	0.072	0.909
LDHD	OTC	4437622	4432619	9606.ENSP00000300051	9606.ENSP00000039007	0	0	0	0	0.062	0	0.9	0.102	0.908
CYP2C8	CYP2B6	4443714	4439703	9606.ENSP00000360317	9606.ENSP00000324648	0	0	0.446	0.947	0.056	0	0.9	0.86	0.908
CEP131	PRKAR2B	4447806	4435635	9606.ENSP00000393583	9606.ENSP00000265717	0	0	0	0	0	0.123	0.9	0	0.908
GNMT	DAO	4444029	4433414	9606.ENSP00000361894	9606.ENSP00000228476	0	0	0	0	0.063	0	0.9	0.093	0.907
HIST1H3A	UHRF1	4451529	4451406	9606.ENSP00000480826	9606.ENSP00000479617	0	0	0	0	0.063	0.889	0	0.176	0.907
ROBO1	CAP2	4449112	4433486	9606.ENSP00000420321	9606.ENSP00000229922	0	0	0	0	0.098	0	0.9	0.054	0.907
AOX1	CYP4A11	4444440	4438655	9606.ENSP00000363832	9606.ENSP00000311095	0	0	0	0	0.066	0	0.9	0.084	0.907
ACACB	ACOT12	4441110	4437948	9606.ENSP00000341044	9606.ENSP00000303246	0.05	0	0	0	0.064	0	0.9	0.086	0.907
XDH	CYP1A2	4445208	4441211	9606.ENSP00000368727	9606.ENSP00000342007	0	0	0	0	0.061	0	0.9	0.096	0.907
ADH1B	UGT2B10	4438237	4435601	9606.ENSP00000306606	9606.ENSP00000265403	0	0	0	0	0.063	0	0.9	0.087	0.906
MAGED2	FN1	4444497	4441661	9606.ENSP00000364209	9606.ENSP00000346839	0	0	0	0	0.081	0	0.9	0.063	0.906
AKR1C4	AKR1D1	4445393	4433819	9606.ENSP00000369814	9606.ENSP00000242375	0	0	0.449	0.958	0.062	0	0.9	0.669	0.906
FBP1	FBP2	4448472	4444539	9606.ENSP00000408025	9606.ENSP00000364486	0	0	0.449	0.978	0	0.54	0.8	0.8	0.906
SLC2A2	GCK	4439612	4433282	9606.ENSP00000323568	9606.ENSP00000223366	0	0	0	0	0.063	0	0	0.903	0.906
UGT1A4	CYP3A4	4444178	4440831	9606.ENSP00000362508	9606.ENSP00000337915	0	0	0	0	0.231	0	0.65	0.681	0.906
CYP2E1	CYP2C19	4449959	4443723	9606.ENSP00000440689	9606.ENSP00000360372	0	0	0.444	0.963	0.064	0	0.9	0.87	0.906
SMC2	MCM2	4436674	4435544	9606.ENSP00000286398	9606.ENSP00000265056	0	0	0	0	0.83	0	0	0.469	0.906
XDH	RBP1	4445208	4433555	9606.ENSP00000368727	9606.ENSP00000232219	0	0	0	0	0	0	0.9	0.101	0.906
ASPG	ASNS	4450299	4432722	9606.ENSP00000450040	9606.ENSP00000175506	0	0	0	0	0.049	0	0	0.905	0.906
CYB5A	CYP2B6	4441169	4439703	9606.ENSP00000341625	9606.ENSP00000324648	0	0	0	0	0.064	0.084	0	0.898	0.905
MAGED2	SPARC	4444497	4433520	9606.ENSP00000364209	9606.ENSP00000231061	0	0	0	0	0.098	0	0.9	0	0.905
HMGA2	HIST1H1B	4449827	4440154	9606.ENSP00000437621	9606.ENSP00000330074	0	0	0	0	0	0.064	0.9	0.068	0.905
P4HA2	PYCR1	4447190	4447182	9606.ENSP00000384999	9606.ENSP00000384949	0	0	0	0	0.077	0	0.9	0.057	0.905
SCD	CYB5A	4443512	4441169	9606.ENSP00000359380	9606.ENSP00000341625	0	0	0	0	0.063	0.454	0	0.83	0.905
MCM7	KIF23	4438312	4434773	9606.ENSP00000307288	9606.ENSP00000260363	0	0	0	0	0.875	0	0	0.268	0.905
NCAM1	MT2A	4451455	4433922	9606.ENSP00000480132	9606.ENSP00000245185	0	0	0	0	0	0	0.9	0.097	0.905
MCM3	RACGAP1	4451546	4448310	9606.ENSP00000480987	9606.ENSP00000404190	0	0	0	0	0.897	0	0	0.117	0.905
SPARC	DCN	4433520	4432629	9606.ENSP00000231061	9606.ENSP00000052754	0	0	0	0	0.715	0	0	0.677	0.904
ADCY5	CXCL12	4449032	4446453	9606.ENSP00000419361	9606.ENSP00000379140	0	0	0	0	0.07	0	0.9	0.052	0.904
UBE2C	CENPE	4441865	4435566	9606.ENSP00000348838	9606.ENSP00000265148	0	0	0	0	0.821	0.084	0	0.461	0.904
NCAM1	SPTBN2	4451455	4449634	9606.ENSP00000480132	9606.ENSP00000432568	0	0	0	0	0.063	0.064	0.9	0	0.904
CCT6B	GBA	4439904	4438937	9606.ENSP00000327191	9606.ENSP00000314508	0	0	0	0	0	0	0.9	0.086	0.904
NCAM1	COL6A6	4451455	4442128	9606.ENSP00000480132	9606.ENSP00000351310	0	0	0	0	0	0	0.9	0.088	0.904
OGDHL	GCDH	4444320	4433208	9606.ENSP00000363216	9606.ENSP00000222214	0.06	0	0	0	0.061	0	0.9	0.05	0.904
ACSM3	FADS2	4436811	4436312	9606.ENSP00000289416	9606.ENSP00000278840	0	0	0	0	0	0	0.9	0.072	0.903
ACOT12	ALDH2	4437948	4434937	9606.ENSP00000303246	9606.ENSP00000261733	0	0	0	0	0.061	0	0.9	0.056	0.903
AOC3	SAT2	4438776	4435878	9606.ENSP00000312326	9606.ENSP00000269298	0	0	0	0	0.079	0	0.9	0	0.903
P4HA2	PYCR2	4447190	4441260	9606.ENSP00000384999	9606.ENSP00000342502	0	0	0	0	0.055	0	0.9	0.057	0.903
MCM4	KIF23	4435007	4434773	9606.ENSP00000262105	9606.ENSP00000260363	0	0	0	0	0.893	0	0	0.13	0.903
ROBO1	MSI1	4449112	4434552	9606.ENSP00000420321	9606.ENSP00000257552	0	0	0	0	0	0	0.9	0.074	0.903
P4HA2	COL6A6	4447190	4442128	9606.ENSP00000384999	9606.ENSP00000351310	0	0	0	0	0.052	0	0.9	0.062	0.903
AADAT	OGDHL	4449239	4444320	9606.ENSP00000423190	9606.ENSP00000363216	0	0	0	0	0.061	0	0.9	0.05	0.903
P4HA2	COL28A1	4447190	4446920	9606.ENSP00000384999	9606.ENSP00000382356	0	0	0	0	0.055	0	0.9	0.062	0.903
OGDHL	GLUD1	4444320	4436266	9606.ENSP00000363216	9606.ENSP00000277865	0	0	0	0	0.182	0.134	0.8	0.393	0.902
CYP1A1	HSD17B8	4445265	4444431	9606.ENSP00000369050	9606.ENSP00000363794	0	0	0	0	0	0.059	0.9	0.05	0.902
SULT1A1	ADH6	4446428	4446342	9606.ENSP00000378972	9606.ENSP00000378359	0	0	0	0	0.062	0	0.9	0	0.902
SFN	LAMB1	4441103	4433228	9606.ENSP00000340989	9606.ENSP00000222399	0	0	0	0	0.065	0	0.9	0	0.902
SULT1A2	ADH1B	4446430	4438237	9606.ENSP00000378992	9606.ENSP00000306606	0	0	0	0	0.064	0	0.9	0	0.902
STMN1	PRKAR2B	4448554	4435635	9606.ENSP00000410452	9606.ENSP00000265717	0	0	0	0	0.062	0	0.9	0	0.902
SULT1A2	ADH6	4446430	4446342	9606.ENSP00000378992	9606.ENSP00000378359	0	0	0	0	0.062	0	0.9	0	0.902
HSD17B8	CYP3A4	4444431	4440831	9606.ENSP00000363794	9606.ENSP00000337915	0	0	0	0	0	0.059	0.9	0.05	0.902
GNMT	SARDH	4444029	4443828	9606.ENSP00000361894	9606.ENSP00000360938	0	0	0	0	0.082	0	0	0.898	0.902
HADH	AOX1	4451107	4444440	9606.ENSP00000474560	9606.ENSP00000363832	0	0	0	0	0	0	0.9	0.063	0.902
PAH	AKR1B10	4450247	4442268	9606.ENSP00000448059	9606.ENSP00000352584	0	0	0	0	0.063	0	0.9	0.042	0.902
SPTBN2	KIF23	4449634	4434773	9606.ENSP00000432568	9606.ENSP00000260363	0	0	0	0	0	0.051	0.9	0	0.901
VIPR1	PTGIR	4439908	4436902	9606.ENSP00000327246	9606.ENSP00000291294	0	0	0	0	0	0	0.9	0.056	0.901
NPY	CCL20	4447109	4442174	9606.ENSP00000384364	9606.ENSP00000351671	0	0	0	0	0	0	0.9	0.052	0.901
SPTBN2	CENPE	4449634	4435566	9606.ENSP00000432568	9606.ENSP00000265148	0	0	0	0	0	0.051	0.9	0	0.901
NPY	PPBP	4447109	4437223	9606.ENSP00000384364	9606.ENSP00000296028	0	0	0	0	0	0	0.9	0.051	0.901
ADCY5	PPBP	4449032	4437223	9606.ENSP00000419361	9606.ENSP00000296028	0	0	0	0	0	0	0.9	0	0.9
CXCL12	PRKAR2B	4446453	4435635	9606.ENSP00000379140	9606.ENSP00000265717	0	0	0	0	0	0	0.9	0	0.9
SDC2	RBP1	4438282	4433555	9606.ENSP00000307046	9606.ENSP00000232219	0	0	0	0	0	0	0.9	0	0.9
ADCY5	CCL20	4449032	4442174	9606.ENSP00000419361	9606.ENSP00000351671	0	0	0	0	0	0	0.9	0	0.9
SRD5A2	HSD17B8	4451219	4444431	9606.ENSP00000477587	9606.ENSP00000363794	0	0	0	0	0	0	0.9	0	0.9
CEP131	CDK1	4447806	4446389	9606.ENSP00000393583	9606.ENSP00000378699	0	0	0	0	0	0	0.9	0	0.9
GPC3	RBP1	4446259	4433555	9606.ENSP00000377836	9606.ENSP00000232219	0	0	0	0	0	0	0.9	0	0.9
ADSSL1	ASPA	4440420	4435190	9606.ENSP00000333019	9606.ENSP00000263080	0	0	0	0	0	0	0.9	0	0.9
PGM1	PPBP	4443663	4437223	9606.ENSP00000360124	9606.ENSP00000296028	0	0	0	0	0	0	0.9	0.049	0.9
MUC13	CHST4	4451907	4441127	9606.ENSP00000485028	9606.ENSP00000341206	0	0	0	0	0	0	0.9	0	0.9
MAGED2	PPBP	4444497	4437223	9606.ENSP00000364209	9606.ENSP00000296028	0	0	0	0	0	0	0.9	0	0.9
ARG1	FABP5	4441926	4437379	9606.ENSP00000349446	9606.ENSP00000297258	0	0	0	0	0	0	0.9	0	0.9

## Sheet: Table S4
1	CDK1	27
2	AOX1	22
3	CYP2E1	20
4	CYP3A4	18
5	TOP2A	17
6	MCM4	16
7	MCM5	16
8	CYP1A1	15
9	CYP2B6	15
10	MCM2	15
11	MCM3	15
12	MCM7	14
13	RRM2	14
14	CYP4A11	13
15	ALDH2	12
16	CENPE	12
17	CYP2C9	12
18	KIF23	12
19	PCNA	12
20	RFC4	12
21	AGXT2	11
22	CYP1A2	11
23	FEN1	11
24	SHMT1	11
25	SMC2	11
26	CYP2A6	10
27	CYP2C8	10
28	KIF4A	10
29	MCM6	10
30	NUSAP1	10
31	SMC4	10
32	DAO	9
33	FN1	9
34	UBE2C	9
35	ADCY5	8
36	ADH1B	8
37	AKR1D1	8
38	CYP2C19	8
39	PBK	8
40	PPBP	8
41	RACGAP1	8
42	ALDH6A1	7
43	ASS1	7
44	CXCL12	7
45	EPHX2	7
46	HSD17B6	7
47	HSD17B8	7
48	MKI67	7
49	PYGL	7
50	ABAT	6
51	ACOX2	6
52	CTH	6
53	CYP4F2	6
54	GLDC	6
55	GNMT	6
56	GPC3	6
57	HADH	6
58	HAO1	6
59	HAO2	6
60	HSD11B1	6
61	HSD17B2	6
62	LAMB1	6
63	NAGS	6
64	OTC	6
65	PGM1	6
66	SARDH	6
67	SDC2	6
68	VCAN	6
69	ACADS	5
70	ADH1A	5
71	ADH1C	5
72	ADH6	5
73	CPS1	5
74	DCN	5
75	FTCD	5
76	GLUD1	5
77	GYG2	5
78	GYS2	5
79	P4HA2	5
80	PRKAR2B	5
81	SPTBN2	5
82	SRD5A1	5
83	SRD5A2	5
84	SULT1E1	5
85	UGP2	5
86	ACAA2	4
87	ACSL1	4
88	AGL	4
89	AKR1C4	4
90	ASL	4
91	ASNS	4
92	BHMT	4
93	CCL20	4
94	COL6A6	4
95	FABP1	4
96	FADS2	4
97	KMO	4
98	MSH6	4
99	MTHFD1	4
100	NAT2	4
101	NPY	4
102	RBP1	4
103	SPARC	4
104	TAT	4
105	UHRF1	4
106	UPB1	4
107	XDH	4
108	ACADL	3
109	ACSL4	3
110	ADH4	3
111	ADSSL1	3
112	AKR1B10	3
113	ALDH1L1	3
114	ALDOB	3
115	AOC3	3
116	ARG1	3
117	ASPA	3
118	BHMT2	3
119	COL15A1	3
120	COL28A1	3
121	COLEC10	3
122	DMGDH	3
123	FBP1	3
124	FBP2	3
125	FCN2	3
126	FCN3	3
127	GLS2	3
128	GRHPR	3
129	HKDC1	3
130	HOGA1	3
131	MAGED2	3
132	MBL2	3
133	MTHFD1L	3
134	NCAM1	3
135	OGDHL	3
136	PARP1	3
137	ROBO1	3
138	SDS	3
139	SRR	3
140	STMN1	3
141	SULT1A1	3
142	SULT1A2	3
143	SULT2A1	3
144	AADAT	2
145	ACACB	2
146	ACMSD	2
147	ACOT12	2
148	ACSM3	2
149	ACSM5	2
150	ADH7	2
151	AMDHD1	2
152	CEP131	2
153	CHEK2	2
154	CYB5A	2
155	ENO3	2
156	EPM2A	2
157	FMO3	2
158	GCDH	2
159	GCK	2
160	GNAO1	2
161	GPT	2
162	HAAO	2
163	HELLS	2
164	PAH	2
165	PARK2	2
166	PHKB	2
167	PHKG2	2
168	PTGIR	2
169	PYCR1	2
170	PYCR2	2
171	RDH16	2
172	SFN	2
173	UGT1A4	2
174	UGT2B10	2
175	VIPR1	2
176	ZWILCH	2
177	AASS	1
178	ASPG	1
179	BBOX1	1
180	BDH1	1
181	BDH2	1
182	CALB2	1
183	CAMK2B	1
184	CAP2	1
185	CBR4	1
186	CCT6B	1
187	CDO1	1
188	CHST4	1
189	CNTFR	1
190	CPD	1
191	CYP4A22	1
192	CYP8B1	1
193	DAK	1
194	DBH	1
195	DCXR	1
196	DPYS	1
197	ENSG00000160200	1
198	FABP5	1
199	GBA	1
200	GDA	1
201	HIST1H1B	1
202	HIST1H3A	1
203	HMGA2	1
204	HPD	1
205	IDNK	1
206	IGF2BP1	1
207	IGF2BP3	1
208	ITGA9	1
209	LAMA4	1
210	LDHD	1
211	LIFR	1
212	LYVE1	1
213	MSI1	1
214	MT2A	1
215	MUC13	1
216	PCK1	1
217	PCK2	1
218	PHYKPL	1
219	PPP1R3B	1
220	PVALB	1
221	RDH5	1
222	RGN	1
223	SAT2	1
224	SCD	1
225	SLC2A2	1
226	SPON1	1
227	SQSTM1	1
228	STAB2	1
229	SUOX	1
230	TDO2	1
231	TFRC	1
232	THBS2	1
233	TNXB	1
234	TRIP13	1
235	UGT2B7	1
236	UROC1	1

## Sheet: Table S5
gene	KM
ACAA2	0.0018535
ACOT12	0.000683293
ACOX2	0.00169123
ACSM3	0.0125915
ACSM5	0.000165837
ADH1A	0.00468502
ADH1C	0.00331875
ADRA1A	0.00297642
AKR1C4	0.00587836
AKR1D1	0.000279647
ALDH1L1	0.00372431
ALDOB	0.0241472
AMDHD1	0.0104564
ARG1	0.000450148
ARID3A	0.00863496
ASL	1.37226e-05
ASNS	0.0225151
BCL11B	0.0486951
BCO2	0.0315178
BDH1	0.000241932
BHMT2	0.00311439
BOLA2	0.0202406
CA5A	0.00764061
CBS	0.000549613
CCL20	0.000151252
CDH13	0.0251674
CDK1	0.00272688
CTH	0.00584657
CTSF	0.010605
CYB5A	0.00371555
CYP2A6	0.000943759
CYP2B6	0.000308088
CYP8B1	0.000255042
DAO	0.00158473
DPYS	5.33179e-05
ECHDC2	0.000228463
EPHX2	0.000725757
ETFDH	0.00367301
ETNPPL	0.000967181
EXOC3L4	0.0176394
FABP1	0.00943924
FADS2	0.0235297
FAHD2A	0.00300997
FBP1	0.000395258
FBP2	0.00252754
FEN1	0.000393111
FMO3	0.0257041
FTCD	0.000830098
GLYATL1	0.00116956
GPD1	0.00235698
GRHPR	0.00132068
GSTZ1	0.00166314
HELLS	0.0150336
HIST1H3A	0.03964
HSD17B6	2.50965e-05
HSD17B8	0.000273079
IYD	0.00201192
KIF4A	0.000124524
KMO	0.00533164
KRT19	0.041039
MCM2	0.00173453
MCM3	0.00139413
MCM4	0.000368367
MCM5	0.000469661
MCM6	0.000469661
MCM7	0.00160314
MKI67	0.0465754
MSH6	0.0105634
MT1E	0.0136833
MT2A	0.0020119
MT3	0.0111872
MUT	0.0156971
NDRG2	0.0465124
P4HA2	0.000370217
PBK	0.000710579
PCK2	0.000277794
PCNA	0.00248972
PDE2A	0.00365361
PDLIM2	0.0400402
PGM1	0.00718332
PGM5	0.00474384
PIAS2	0.00129997
PLVAP	0.00229003
PRPH	0.00570995
PYCR2	0.00118417
RFC4	0.0213971
RIDA	0.000778232
SCAMP3	0.00276926
SLC2A2	0.00314414
SLC39A1	0.000562681
SLC6A12	0.00262386
SLCO1B1	0.00014271
SLCO2B1	0.0309218
SMC2	0.0127617
SMC4	0.013205
SPON1	0.0461048
TOP2A	0.000455515
TRIP13	0.00152292
UBE2C	0.0178542
UGT2B15	0.00101275
UGT2B4	0.00293014
UGT2B7	0.000422494
UHRF1	0.00777655
VIPR1	0.0190903
ZWILCH	0.0186093

## Sheet: Table S6
id	HR	HR.95L	HR.95H	pvalue
ACAA2	0.247956	0.111262	0.552589	0.000648044
ACOT12	0.41102	0.266792	0.633218	5.52456e-05
ACOX2	0.379661	0.224961	0.640742	0.000286744
ACSM3	0.506035	0.298597	0.857582	0.0113801
ACSM5	0.527784	0.287928	0.96745	0.0387346
ADH1A	0.339178	0.213677	0.53839	4.5102e-06
ADH1C	0.421979	0.242336	0.734791	0.00229621
ADRA1A	0.680633	0.476255	0.972718	0.0347038
AKR1C4	0.45917	0.274756	0.767361	0.00297223
AKR1D1	0.494955	0.310304	0.789487	0.00315542
ALDH1L1	0.553002	0.36724	0.832728	0.00456242
ALDOB	0.574644	0.34019	0.97068	0.0383384
AMDHD1	0.471951	0.25565	0.871263	0.0163707
ARG1	0.419308	0.238929	0.735862	0.00245539
ASL	0.358678	0.187164	0.687363	0.00200406
BDH1	0.301028	0.16556	0.547343	8.29578e-05
BHMT2	0.364081	0.226583	0.585018	2.97313e-05
BOLA2	2.22039	1.23005	4.00806	0.00811907
CA5A	0.529277	0.337824	0.82923	0.00547958
CBS	0.383578	0.207831	0.707941	0.00217934
CCL20	1.66353	1.26188	2.19302	0.000306504
CDH13	0.285293	0.138044	0.589611	0.00070846
CDK1	2.14655	1.44167	3.19606	0.00016915
CTH	0.394233	0.199688	0.778314	0.0073152
CTSF	0.353372	0.152155	0.820691	0.0155373
CYB5A	0.305585	0.167716	0.556786	0.000107525
CYP2A6	0.705785	0.507827	0.98091	0.0380119
CYP2B6	0.264581	0.119419	0.586201	0.00105346
CYP8B1	0.48055	0.32203	0.717104	0.000332992
DAO	0.459493	0.281027	0.751293	0.00193595
DPYS	0.285542	0.163869	0.497559	9.70528e-06
ECHDC2	0.184623	0.074304	0.458734	0.000274644
EPHX2	0.49857	0.273993	0.907222	0.0226821
ETFDH	0.316708	0.148089	0.677324	0.0030318
ETNPPL	0.430777	0.252949	0.733621	0.00193317
FABP1	0.53687	0.347175	0.830214	0.00516501
FAHD2A	0.472007	0.289109	0.770609	0.00268355
FBP1	0.479709	0.286964	0.801915	0.00507844
FBP2	0.569787	0.409343	0.79312	0.000857236
FEN1	2.009	1.254	3.21856	0.00371715
FMO3	0.585368	0.383648	0.893152	0.0129863
FTCD	0.299236	0.138599	0.646052	0.00212274
GLYATL1	0.485955	0.325809	0.724819	0.000403643
GPD1	0.590264	0.378106	0.921468	0.020348
GRHPR	0.335414	0.157256	0.71541	0.00470604
GSTZ1	0.376403	0.193637	0.731673	0.00396135
HELLS	1.75081	1.21792	2.51685	0.00248948
HIST1H3A	1.7214	1.02471	2.89177	0.0401512
HSD17B6	0.362712	0.218987	0.600764	8.17585e-05
HSD17B8	0.178483	0.0796086	0.400159	2.87206e-05
IYD	0.549794	0.354696	0.852206	0.00746977
KIF4A	2.10596	1.37577	3.22369	0.000606858
KMO	0.559487	0.324096	0.965845	0.0370949
KRT19	1.28334	1.01575	1.62143	0.0365326
MCM2	1.87951	1.23556	2.85908	0.00319585
MCM3	2.00596	1.34145	2.99966	0.000696838
MCM4	1.908	1.2752	2.85482	0.00167551
MCM5	1.89911	1.29435	2.78645	0.00104187
MCM6	1.83858	1.25996	2.68291	0.00158626
MCM7	1.92409	1.27408	2.90572	0.00186058
MKI67	1.86542	1.24762	2.78916	0.00238205
MSH6	1.97406	1.15085	3.38613	0.0134999
MT1E	0.856992	0.740232	0.99217	0.0389085
MUT	0.342616	0.167499	0.700818	0.00335035
NDRG2	0.434617	0.204152	0.925249	0.0306574
P4HA2	2.37985	1.37412	4.1217	0.00197411
PBK	1.97725	1.32301	2.95501	0.000883053
PCK2	0.276508	0.13588	0.56268	0.000390636
PCNA	2.10979	1.38319	3.21806	0.000528416
PGM1	0.273905	0.106023	0.707619	0.00749185
PGM5	0.380647	0.173159	0.836759	0.016242
PIAS2	0.788039	0.652509	0.95172	0.0133653
PLVAP	0.277612	0.139922	0.550794	0.000246315
PYCR2	2.28586	1.44084	3.62647	0.000446413
RFC4	2.43125	1.31118	4.50812	0.00480341
RIDA	0.376543	0.213953	0.662688	0.0007077
SCAMP3	2.76439	1.44446	5.29045	0.00213785
SLC2A2	0.255433	0.138647	0.470592	1.19901e-05
SLC39A1	2.57061	1.61859	4.08259	6.32635e-05
SLC6A12	0.5219	0.335653	0.811492	0.00388355
SLCO1B1	0.507727	0.324029	0.795566	0.00309601
SLCO2B1	0.317238	0.157379	0.639476	0.00132707
SMC2	2.71588	1.5909	4.63638	0.000250732
SMC4	2.7986	1.56137	5.01621	0.000547351
TOP2A	1.84836	1.33312	2.56273	0.000229156
TRIP13	1.9147	1.28559	2.85168	0.00139333
UBE2C	2.60863	1.6701	4.0746	2.50757e-05
UGT2B15	0.659193	0.483958	0.89788	0.00821321
UGT2B4	0.507194	0.320553	0.802504	0.00373428
UGT2B7	0.447676	0.2605	0.769342	0.00362438
UHRF1	1.80423	1.27024	2.56271	0.000981011
ZWILCH	2.04001	1.25703	3.31071	0.00390308

## Sheet: Table S7
id	HR	HR.95L	HR.95H	pvalue
ACAA2	0.275076	0.107871	0.701455	0.00688414
ACOT12	0.502647	0.307058	0.822822	0.00622862
ADH1A	0.332272	0.182339	0.605493	0.000319909
AKR1D1	0.548714	0.309808	0.971853	0.0396037
ARG1	0.488157	0.261812	0.910185	0.0240693
ASL	0.482757	0.234324	0.994582	0.0483027
BDH1	0.491215	0.245633	0.982329	0.0443904
BHMT2	0.576543	0.333231	0.99751	0.048967
CBS	0.431745	0.212748	0.876169	0.0200151
CDK1	1.89338	1.16027	3.08969	0.0106207
CTH	0.427232	0.188657	0.967512	0.0414343
CYP8B1	0.538048	0.337058	0.858891	0.00939263
DAO	0.395056	0.228017	0.684463	0.000926462
DPYS	0.384337	0.207888	0.71055	0.00228962
ECHDC2	0.19226	0.058005	0.637253	0.00699788
ETFDH	0.395629	0.16239	0.963863	0.0412532
FABP1	0.544056	0.314872	0.940052	0.029145
FAHD2A	0.500284	0.271723	0.921102	0.0261581
FBP2	0.655497	0.457648	0.938881	0.0212229
FTCD	0.397328	0.164881	0.957475	0.0397055
GLYATL1	0.621652	0.399534	0.967254	0.0350681
GSTZ1	0.323392	0.135069	0.774292	0.0112698
HSD17B6	0.453026	0.248519	0.825823	0.00974738
HSD17B8	0.254599	0.0936447	0.6922	0.00734325
MCM3	1.61234	1.03065	2.52232	0.0364209
MCM4	1.58433	1.00502	2.49758	0.0475323
MCM7	1.65255	1.0266	2.66014	0.038634
PBK	1.62951	1.00369	2.64554	0.0482847
PCK2	0.337401	0.145713	0.781256	0.0112064
PCNA	1.67558	1.01635	2.7624	0.0430186
PGM1	0.202501	0.0577812	0.709691	0.0125635
PYCR2	1.72092	1.0004	2.96038	0.0498298
SLC2A2	0.398441	0.196846	0.806495	0.0105358
SLC39A1	2.19273	1.2789	3.75951	0.00431356
SMC2	2.13672	1.20249	3.79677	0.00963548
SMC4	2.09927	1.12407	3.92052	0.0199684
TOP2A	1.62809	1.08763	2.43711	0.0178797
UBE2C	2.29113	1.35476	3.87469	0.00198425
UGT2B4	0.554922	0.313093	0.983536	0.0437149
UGT2B7	0.431703	0.216556	0.860596	0.0170104
UHRF1	1.70274	1.10173	2.63161	0.0165697

## Sheet: Table S8
gene	roc
MCM3	0.717995
MCM7	0.70283
PCNA	0.76722
SLC39A1	0.72216
SMC2	0.700255
TOP2A	0.708083
UBE2C	0.709496
UHRF1	0.735212

## Sheet: Table S9
id	Gender	Age	Differentiation	Liver Cirrhosis	Number of Tumors	Tumor Size -cm	Tumor thrombus	Tumour encapsulation	HBcAb	AFP	SigNum
MCM3	0.777681	0.0930408	2.55323e-05	0.44453	0.660269	0.380567	0.00823137	0.175718	0.767919	0.00438503	3
MCM7	0.733219	0.134687	1.20076e-05	0.440579	0.520957	0.539014	0.0105099	0.137594	0.825649	0.00462405	3
PCNA	0.916941	0.0424099	3.76655e-05	0.771577	0.39986	0.247634	0.00250008	0.210529	0.82565	0.00033899	4
SLC39A1	0.00299346	0.00363017	0.116057	0.651204	0.171481	0.339512	0.0280325	0.357733	0.0787278	0.0310141	4
SMC2	0.503513	0.613431	1.24861e-05	0.585638	0.953637	0.202746	0.0287245	0.034689	0.487618	6.37733e-05	4
TOP2A	0.501892	0.304015	1.46313e-06	0.381372	0.696017	0.235755	0.0136044	0.5291	0.851634	9.50736e-06	3
UBE2C	0.317484	0.407191	6.0209e-05	0.714618	0.946229	0.497894	0.222695	0.228839	0.996684	2.64155e-06	2
UHRF1	0.750521	0.0456234	0.00100017	0.848849	0.948081	0.162865	0.000930245	0.192546	0.626764	0.00184803	4

## Sheet: Table S10
gene	KM	HR	HR.95L	HR.95H	pvalue
ACC_pS79	0.384141	1.12259	0.732371	1.72074	0.595646
ACC1	0.998014	1.22251	0.931952	1.60365	0.146785
ACETYLATUBULINLYS40	0.000457936	1.54621	1.07973	2.21424	0.0173764
ACVRL1	0.27438	0.233079	0.0448882	1.21025	0.0831127
ADAR1	0.36938	0.83665	0.382828	1.82845	0.654797
AKT	0.0201108	0.593394	0.374579	0.940032	0.026187
AKT_pS473	0.283176	0.839611	0.60908	1.1574	0.285776
AKT_pT308	0.0287922	1.00831	0.583351	1.74284	0.976354
AMPKALPHA	0.448904	1.01287	0.651676	1.57426	0.954669
AMPKALPHA_pT172	0.853908	0.91442	0.70599	1.18439	0.497878
ANNEXIN1	0.309739	1.09656	0.774946	1.55165	0.602758
ANNEXINVII	0.994716	1.25087	0.37811	4.13814	0.713847
AR	0.00124374	0.67177	0.365709	1.23397	0.199731
ARAF	0.995827	0.749738	0.398691	1.40988	0.371376
ARAF_pS299	0.0917149	0.251054	0.0613613	1.02717	0.054521
ARID1A	0.624615	3.03659	0.75905	12.1479	0.116362
ASNS	0.0892899	1.43395	0.94341	2.17954	0.0415528
ATM	0.966964	1.11517	0.765204	1.62519	0.570522
BAD_pS112	0.383708	0.439732	0.133371	1.44982	0.177099
BAK	0.244366	0.561933	0.282599	1.11738	0.100279
BAP1C4	0.829978	1.05317	0.668263	1.65979	0.823356
BAX	0.343165	1.04732	0.695801	1.57642	0.824627
BCL2	0.349461	0.849557	0.379318	1.90275	0.691884
BCL2A1	0.323903	1.19806	0.730258	1.96552	0.474359
BCLXL	0.939826	1.07641	0.613939	1.88727	0.797156
BECLIN	0.0401454	0.400114	0.077175	2.07439	0.275297
BETACATENIN	0.811099	0.920889	0.653788	1.29711	0.637247
BID	0.704134	1.11545	0.581727	2.13884	0.74221
BIM	0.543466	1.06751	0.56842	2.0048	0.839012
BRAF	0.0712019	1.766	1.07677	2.89642	0.0242605
BRAF_pS445	0.100626	1.33492	0.70667	2.5217	0.373397
BRCA2	0.688257	0.768471	0.295692	1.99717	0.588897
BRD4	0.629143	1.2983	0.902891	1.86688	0.158917
CABL	0.213287	4.787	0.870758	26.3165	0.0717325
CASPASE3	0.10245	0.572146	0.188795	1.7339	0.323621
CASPASE7CLEAVEDD198	0.600277	0.885255	0.574749	1.36351	0.580241
CASPASE8	0.252962	0.558952	0.141557	2.20708	0.406455
CAVEOLIN1	0.244533	0.829877	0.619144	1.11234	0.212154
CD20	0.771127	1.20334	0.363735	3.98101	0.761715
CD26	0.0295885	1.27466	0.766078	2.12089	0.350203
CD31	0.00653105	0.315096	0.0854151	1.16239	0.0829131
CD49B	0.99326	1.26319	0.516503	3.08933	0.608622
CDK1	0.0378987	0.370332	0.122872	1.11616	0.0476091
CDK1_pY15	0.421554	1.35851	0.511722	3.60657	0.53852
CHK1	0.205467	0.899783	0.241737	3.34913	0.874867
CHK1_pS296	0.259048	1.85279	0.706024	4.8622	0.21028
CHK1_pS345	0.489883	0.604232	0.190252	1.91902	0.39285
CHK2	0.0133677	1.09222	0.526907	2.26404	0.81252
CHK2_pT68	0.845856	0.834988	0.241695	2.88465	0.775565
CIAP	0.210752	0.83815	0.344945	2.03654	0.696702
CJUN_pS73	0.178394	0.669349	0.29667	1.51019	0.333548
CKIT	0.92279	0.813519	0.387082	1.70975	0.586012
CLAUDIN7	0.679408	1.27812	0.770744	2.11949	0.341656
CMET	0.438824	0.715377	0.412711	1.24001	0.232685
CMET_pY1235	0.559861	0.205254	0.020573	2.04779	0.177259
CMYC	0.247927	0.697564	0.33349	1.4591	0.338803
COG3	0.489824	1.14892	0.677744	1.94767	0.606196
COLLAGENVI	0.0504449	0.694656	0.407943	1.18288	0.179743
CRAF	0.155574	1.45837	0.721959	2.94593	0.292888
CRAF_pS338	0.0411426	0.197301	0.0358672	1.08533	0.0620645
CYCLINB1	0.161907	1.32213	0.865626	2.01939	0.196285
CYCLIND1	0.303642	2.54501	0.421685	15.36	0.308445
CYCLINE1	0.896074	0.728946	0.428291	1.24065	0.243933
CYCLINE2	0.732718	1.31643	0.676992	2.55982	0.417791
DIRAS3	0.115094	0.621131	0.240886	1.6016	0.324442
DJ1	0.428833	1.12474	0.481749	2.62592	0.785831
DUSP4	0.0913709	0.661803	0.333517	1.31323	0.237753
DVL3	0.382266	0.325248	0.124311	0.850981	0.0220913
ECADHERIN	0.316618	0.746585	0.568981	0.979628	0.034991
EEF2	0.189033	1.29385	0.965934	1.73308	0.0840707
EEF2K	0.81155	0.603541	0.386846	0.941618	0.0260783
EGFR	0.925705	0.643641	0.315176	1.31442	0.226474
EGFR_pY1068	0.210623	0.714963	0.481374	1.0619	0.096436
EGFR_pY1173	0.541484	0.737273	0.182652	2.976	0.668562
EIF4E	0.574011	0.511987	0.144889	1.80919	0.298604
EIF4G	0.0852226	1.35383	0.710143	2.58097	0.35746
EPPK1	0.932106	1.1857	0.959333	1.46547	0.115059
ERALPHA	0.0187411	0.736395	0.505279	1.07322	0.111331
ERALPHA_pS118	0.234282	0.853136	0.317384	2.29325	0.752885
ERCC1	0.0181172	0.656612	0.239969	1.79664	0.412734
ERCC5	0.136921	1.38838	0.717308	2.68726	0.330117
ERK2	0.704528	1.39913	0.954161	2.05162	0.0854868
ETS1	0.0627501	0.952421	0.442366	2.05058	0.900849
FASN	0.976654	1.06604	0.899554	1.26333	0.460446
FIBRONECTIN	0.251982	1.27153	0.871837	1.85445	0.212168
FOXM1	0.561789	0.812657	0.462316	1.42849	0.471021
FOXO3A	0.163962	0.534477	0.166365	1.7171	0.292776
FOXO3A_pS318S321	0.323616	0.22777	0.0365845	1.41807	0.11283
G6PD	0.757272	1.96168	1.09834	3.50364	0.0227905
GAB2	0.803646	0.920913	0.436583	1.94254	0.828715
GAPDH	0.137893	1.17877	0.995976	1.39511	0.0557394
GATA3	0.313052	1.21822	0.521574	2.84533	0.648347
GSK3_pS9	0.443695	1.21931	0.796092	1.86751	0.361991
GSK3ALPHABETA	0.0421141	1.37936	0.675201	2.81787	0.377557
GSK3ALPHABETA_pS21S9	0.377836	0.874671	0.474979	1.6107	0.667309
HER2	0.062638	0.81851	0.542778	1.23431	0.339305
HER2_pY1248	0.174028	0.47634	0.204922	1.10725	0.0848448
HER3	0.728133	1.02612	0.630206	1.67076	0.91743
HER3_pY1289	0.401455	1.23729	0.61197	2.50158	0.553319
HEREGULIN	0.11721	0.518829	0.2026	1.32864	0.171409
HSP70	0.217494	1.70547	1.09653	2.65259	0.0178427
IGF1R_pY1135Y1136	0.404855	0.170018	0.0255229	1.13255	0.0670538
IGFBP2	0.436322	0.941164	0.696053	1.27259	0.693624
INPP4B	0.0923478	0.762742	0.561877	1.03542	0.0824256
IRF1	0.722259	0.873593	0.292161	2.61213	0.808917
IRS1	0.65435	1.06493	0.470626	2.40972	0.879983
JAB1	0.376949	0.552765	0.190244	1.60609	0.276007
JAK2	0.511704	0.845909	0.316703	2.25941	0.738494
JNK_pT183Y185	0.187727	0.409357	0.172061	0.973917	0.0434115
JNK2	0.11042	1.17222	0.545103	2.52083	0.684189
KU80	0.214005	1.08466	0.753889	1.56057	0.661482
LCK	0.691391	0.996297	0.488679	2.03121	0.991856
LKB1	0.303826	1.35631	0.621811	2.95841	0.443722
MAPK_pT202Y204	0.204176	0.733619	0.495423	1.08634	0.121979
MEK1	0.692572	0.739515	0.474049	1.15364	0.183511
MEK1_pS217S221	0.855655	0.855424	0.480585	1.52262	0.595545
MIG6	0.515672	1.03435	0.518558	2.06319	0.923622
MRE11	0.783555	0.696726	0.194901	2.49064	0.578227
MSH2	0.267453	0.868652	0.59285	1.27276	0.470001
MSH6	0.466406	1.58953	0.816033	3.0962	0.0309246
MTOR	0.557179	1.28764	0.592191	2.7998	0.523522
MTOR_pS2448	0.164487	0.417066	0.200733	0.866544	0.019084
MYH11	0.385645	0.92392	0.820237	1.04071	0.192592
MYOSINIIA_pS1943	0.157878	1.18509	0.804196	1.7464	0.390654
NCADHERIN	0.585409	1.25023	0.418533	3.73465	0.689169
NDRG1_pT346	0.698746	1.04206	0.640897	1.69433	0.868058
NF2	0.0443681	2.1299	0.985813	4.60176	0.0544034
NFKBP65_pS536	0.910052	0.904013	0.623383	1.31098	0.594639
NOTCH1	0.0687017	0.208297	0.0659726	0.657659	0.00748717
NRAS	0.663832	0.325258	0.0526172	2.01061	0.226868
P16INK4A	0.924862	0.950764	0.664533	1.36028	0.782337
P21	0.986061	0.973951	0.584606	1.6226	0.919272
P27	0.119584	0.626567	0.182478	2.15142	0.45763
P27_pT157	0.0925518	0.816178	0.263382	2.52921	0.724844
P27_pT198	0.0991419	0.292171	0.0732442	1.16547	0.0813256
P38_pT180Y182	0.225407	0.925155	0.589515	1.45189	0.735114
P38MAPK	0.372484	1.16495	0.573434	2.36662	0.672893
P53	0.226885	0.847985	0.625064	1.15041	0.289334
P62LCKLIGAND	0.0810801	1.19045	1.01185	1.40056	0.0355524
P70S6K_pT389	0.0872101	0.839961	0.578542	1.2195	0.359257
P70S6K1	0.978499	0.925002	0.488897	1.75012	0.810618
P90RSK	0.237915	0.863545	0.414038	1.80107	0.695671
P90RSK_pT359S363	0.102417	0.793202	0.330985	1.9009	0.603385
PAI1	0.0229294	1.40863	1.14539	1.73237	0.00117019
PARP1	0.986374	0.870881	0.546436	1.38797	0.560998
PARPCLEAVED	0.28776	0.566743	0.258432	1.24287	0.156396
PAXILLIN	0.404225	0.913714	0.611883	1.36443	0.659153
PCADHERIN	0.84083	0.709229	0.0194911	25.8069	0.851382
PCNA	0.493519	1.76925	0.580259	5.39454	0.0358235
PDCD4	0.482246	0.852213	0.490023	1.48211	0.571122
PDK1	0.0740831	0.787924	0.225195	2.75683	0.709144
PDK1_pS241	0.916017	0.842931	0.436392	1.6282	0.610962
PDL1	0.0539026	0.719276	0.233204	2.21848	0.56638
PEA15	0.20289	1.26448	0.789656	2.02482	0.328636
PEA15_pS116	0.688941	1.40903	0.84301	2.35509	0.190752
PI3KP110ALPHA	0.739579	0.437241	0.0657565	2.90738	0.392083
PI3KP85	0.296592	2.01465	0.864872	4.69295	0.104487
PKCALPHA	0.91783	1.25798	0.725447	2.18142	0.41384
PKCALPHA_pS657	0.895961	0.939122	0.494897	1.78209	0.847608
PKCDELTA_pS664	0.392019	0.399613	0.0925096	1.7262	0.219189
PKCPANBETAII_pS660	0.97184	1.54005	0.844972	2.80691	0.158556
PR	0.13401	0.371793	0.108642	1.27234	0.114969
PRAS40_pT246	0.152171	0.0768017	0.0128931	0.457493	0.00481988
PRDX1	0.775959	1.74647	0.714765	4.26737	0.221227
PREX1	0.841041	1.03717	0.568643	1.89175	0.905252
PTEN	0.145356	0.697498	0.357565	1.3606	0.290635
RAB11	0.808282	0.487441	0.175216	1.35603	0.168656
RAB25	0.585727	1.01723	0.747176	1.38488	0.913596
RAD50	0.964231	1.27928	0.454383	3.60169	0.640962
RAD51	0.396991	0.71938	0.26987	1.91762	0.510271
RAPTOR	0.222272	1.83123	0.998501	3.35845	0.0505695
RB	0.121935	0.456446	0.137416	1.51615	0.200375
RB_pS807S811	0.18979	0.956989	0.61883	1.47993	0.843319
RBM15	0.609778	1.28121	0.742802	2.20987	0.372953
RICTOR	0.590579	0.841709	0.540702	1.31029	0.445376
RICTOR_pT1135	0.72746	1.37567	0.628939	3.00897	0.424467
S6	0.063091	1.64333	0.977993	2.7613	0.0606655
S6_pS235S236	0.0100806	0.640219	0.429734	0.953798	0.0283409
S6_pS240S244	0.305731	0.832959	0.6554	1.05862	0.135115
SCD1	0.763876	1.15343	0.638982	2.08205	0.635735
SETD2	0.964713	1.0259	0.406262	2.59063	0.956852
SF2	0.743539	0.557031	0.185329	1.67423	0.297354
SHC_pY317	0.305422	0.80227	0.352901	1.82384	0.599041
SHP2_pY542	0.583809	0.706895	0.396906	1.25899	0.23884
SMAC	0.197464	1.10024	0.801556	1.51023	0.554412
SMAD1	0.129227	1.23716	0.438445	3.49092	0.687605
SMAD3	0.146657	2.10315	0.986654	4.48306	0.0542079
SMAD4	0.201055	0.519724	0.072968	3.7018	0.513528
SNAIL	0.395242	0.73719	0.409044	1.32858	0.310305
SRC	0.323988	1.67044	0.842568	3.31173	0.141728
SRC_pY416	0.630803	0.906699	0.683242	1.20324	0.497503
SRC_pY527	0.524914	0.892439	0.620263	1.28405	0.53984
STAT3_pY705	0.0381424	0.565559	0.274219	1.16643	0.122796
STAT5ALPHA	0.724144	1.02043	0.592286	1.75805	0.941922
STATHMIN	0.638868	0.99909	0.471897	2.11525	0.998102
SYK	0.709143	1.38423	0.98108	1.95305	0.0641396
TAZ	0.441324	1.15606	0.217978	6.13122	0.864727
TFRC	0.010952	1.12554	0.858486	1.47567	0.39211
TIGAR	0.468814	0.834309	0.540837	1.28702	0.412751
TRANSGLUTAMINASE	0.72666	0.986886	0.720688	1.35141	0.934401
TSC1	0.0859645	1.98739	1.07259	3.68239	0.0290598
TUBERIN	0.538042	0.969895	0.592733	1.58705	0.903168
TUBERIN_pT1462	0.147535	0.713674	0.398435	1.27833	0.256678
VEGFR2	0.0900206	1.21658	0.785994	1.88304	0.379097
X1433BETA	0.0899984	0.292199	0.0237777	3.59077	0.336445
X1433EPSILON	0.626419	1.7701	0.167405	18.7167	0.635094
X1433ZETA	0.352181	1.14567	0.742515	1.76773	0.538841
X4EBP1	0.345835	1.36005	0.672992	2.74851	0.391609
X4EBP1_pS65	0.126105	1.09014	0.586454	2.02642	0.784972
X4EBP1_pT37T46	0.591576	1.0347	0.660785	1.6202	0.881486
X4EBP1_pT70	0.0678083	1.40501	0.477598	4.13332	0.536797
X53BP1	0.626078	1.53534	0.717298	3.2863	0.269493
XBP1	0.0794066	0.746394	0.403883	1.37937	0.350557
XRCC1	0.70091	0.31475	0.0939941	1.05398	0.0608335
YAP	0.362852	0.770059	0.320615	1.84954	0.558914
YAP_pS127	0.277711	0.751055	0.454678	1.24062	0.263584
YB1	0.340197	1.36569	0.872166	2.13849	0.173145
YB1_pS102	0.663228	1.27483	0.269813	6.02344	0.759242
